# Supplementary material for: Article processing charges for open access publication—the situation for research intensive universities in the USA and Canada
Source: PeerJ. 2016 Jul 21;4:e2264. doi: 10.7717/peerj.2264 (PMC4963224; doi:10.7717/peerj.2264)
Supplement: Data S1 [file peerj-04-2264-s001.zip]

Archive with 5 entries (4 files):
- Figshare data and documentation/
- Figshare data and documentation/APC prices for PIF partner publication 2009 - 2013.xlsx
- Figshare data and documentation/Documentation for data used in Article Processing Charges for Open Access Publication.docx
- Figshare data and documentation/European Payment Total Merged with DOIs no dups.xls
- Figshare data and documentation/Flipped Journals from Major Publishers.xlsx
