# Supplementary material for: Article processing charges for open access publication—the situation for research intensive universities in the USA and Canada
Source: PeerJ. 2016 Jul 21;4:e2264. doi: 10.7717/peerj.2264 (PMC4963224; doi:10.7717/peerj.2264)
Supplement: Data S1 [file peerj-04-2264-s001.zip › Figshare data and documentation/APC prices for PIF partner publication 2009 - 2013.xlsx]

## Sheet: Partner WoS data with APCs from
ISSN	DOI	Discipline	APC
1838-7640	10.7150/thno.7453	4	1168
1838-7640	10.7150/thno.6815	4	1168
1838-7640	10.7150/thno.6584	4	1168
1838-7640	10.7150/thno.5771	4	1168
1838-7640	10.7150/thno.5226	4	1168
1838-7640	10.7150/thno.4762	4	1168
1838-7640	10.7150/thno.4717	4	1168
1838-7640	10.7150/thno.4381	4	1168
1838-7640	10.7150/thno.4334	4	1168
1838-7640	10.7150/thno.4088	4	1168
1838-7640	10.7150/thno.4077	4	1168
1838-7640	10.7150/thno.4070	4	1168
1838-7640	10.7150/thno.3677	4	1168
1838-7640	10.7150/thno.3568	4	1168
1838-7640	10.7150/thno.3465	4	1168
1996-0816	10.5897/AJPP11.149	4	600
1582-7445	10.4316/AECE.2010.02012	9	274
1176-9343	10.4137/EBO.S9946	9	1980
1176-9343	10.4137/EBO.S6761	9	1980
1176-9343	10.4137/EBO.S6259	9	1980
1176-9343	10.4137/EBO.S5861	9	1980
1176-9343	10.4137/EBO.S11169	9	1980
1121-760X	10.4081/ejh.2013.e37	6	1028
1121-760X	10.4081/ejh.2010.e47	6	1028
1313-2989	10.3897/zookeys.92.828	6	411
1313-2989	10.3897/zookeys.80.907	6	411
1313-2989	10.3897/zookeys.6.67	6	411
1313-2989	10.3897/zookeys.58.50	6	411
1313-2989	10.3897/zookeys.50.538	6	411
1313-2989	10.3897/zookeys.50.485	6	411
1313-2989	10.3897/zookeys.44.387	6	411
1313-2989	10.3897/zookeys.39.439	6	411
1313-2989	10.3897/zookeys.39.425	6	411
1313-2989	10.3897/zookeys.358.6384	6	411
1313-2989	10.3897/zookeys.34.262	6	411
1313-2989	10.3897/zookeys.331.5152	6	411
1313-2989	10.3897/zookeys.314.3475	6	411
1313-2989	10.3897/zookeys.310.5071	6	411
1313-2989	10.3897/zookeys.300.4934	6	411
1313-2989	10.3897/zookeys.295.4905	6	411
1313-2989	10.3897/zookeys.292.3867	6	411
1313-2989	10.3897/zookeys.262.4119	6	411
1313-2989	10.3897/zookeys.258.4260	6	411
1313-2989	10.3897/zookeys.255.4111	6	411
1313-2989	10.3897/zookeys.246.4112	6	411
1313-2989	10.3897/zookeys.242.3996	6	411
1313-2989	10.3897/zookeys.236.3434	6	411
1313-2989	10.3897/zookeys.233.3455	6	411
1313-2989	10.3897/zookeys.221.3234	6	411
1313-2989	10.3897/zookeys.22.86	6	411
1313-2989	10.3897/zookeys.22.216	6	411
1313-2989	10.3897/zookeys.22.177	6	411
1313-2989	10.3897/zookeys.216.3332	6	411
1313-2989	10.3897/zookeys.215.3547	6	411
1313-2989	10.3897/zookeys.213.2985	6	411
1313-2989	10.3897/zookeys.21.274	6	411
1313-2989	10.3897/zookeys.209.3472	6	411
1313-2989	10.3897/zookeys.209.3247	6	411
1313-2989	10.3897/zookeys.200.2447	6	411
1313-2989	10.3897/zookeys.20.205	6	411
1313-2989	10.3897/zookeys.20.204	6	411
1313-2989	10.3897/zookeys.20.126	6	411
1313-2989	10.3897/zookeys.20.112	6	411
1313-2989	10.3897/zookeys.199.2631	6	411
1313-2989	10.3897/zookeys.185.1146	6	411
1313-2989	10.3897/zookeys.177.2475	6	411
1313-2989	10.3897/zookeys.173.1592	6	411
1313-2989	10.3897/zookeys.167.1833	6	411
1313-2989	10.3897/zookeys.165.2089	6	411
1313-2989	10.3897/zookeys.147.2111	6	411
1313-2989	10.3897/zookeys.147.2105	6	411
1313-2989	10.3897/zookeys.147.1999	6	411
1313-2989	10.3897/zookeys.147.1954	6	411
1313-2989	10.3897/zookeys.147.1943	6	411
1313-2989	10.3897/zookeys.136.1580	6	411
1313-2989	10.3897/zookeys.133.1613	6	411
1313-2989	10.3897/zookeys.133.1479	6	411
1313-2989	10.3897/zookeys.124.1688	6	411
1748-2623	10.3402/qhw.v6i2.5882	13	1234
1087-2981	10.3402/meo.v17i0.18391	13	1166
1087-2981	10.3402/meo.v17i0.17815	13	1166
1087-2981	10.3402/meo.v17i0.14433	13	1166
1087-2981	10.3402/meo.v16i0.7205	13	1166
1087-2981	10.3402/meo.v16i0.6354	13	1166
1087-2981	10.3402/meo.v16i0.5939	13	1166
1087-2981	10.3402/meo.v16i0.5642	13	1166
1087-2981	10.3402/meo.v15i0.5168	13	1166
1087-2981	10.3402/meo.v15i0.5151	13	1166
1087-2981	10.3402/meo.v15i0.5063	13	1166
1239-9736	10.3402/ijch.v72i0.21182	13	686
1239-9736	10.3402/ijch.v72i0.20573	13	686
1239-9736	10.3402/ijch.v71i0.18829	13	686
1239-9736	10.3402/ijch.v71i0.18643	13	686
1239-9736	10.3402/ijch.v71i0.17999	13	686
1654-6628	10.3402/fnr.v54i0.5114	6	1645
2000-8066	10.3402/ejpt.v4i0.20771	12	1303
2000-8066	10.3402/ejpt.v4i0.20274	12	1303
2000-8066	10.3402/ejpt.v4i0.20232	12	1303
2000-8066	10.3402/ejpt.v4i0.19298	12	1303
2000-8066	10.3402/ejpt.v3i0.19225	12	1303
2000-8066	10.3402/ejpt.v3i0.17419	12	1303
2073-4441	10.3390/w5030917	10	1124
2073-4441	10.3390/w5020728	10	1124
2073-4441	10.3390/w5020540	10	1124
2073-4441	10.3390/w5020525	10	1124
2073-4441	10.3390/w5010029	10	1124
2073-4441	10.3390/w4010157	10	1124
2073-4441	10.3390/w3041174	10	1124
2073-4441	10.3390/w3020445	10	1124
1999-4915	10.3390/v5102483	5	1573
1999-4915	10.3390/v5092079	5	1573
1999-4915	10.3390/v5082005	5	1573
1999-4915	10.3390/v5081964	5	1573
1999-4915	10.3390/v5071885	5	1573
1999-4915	10.3390/v5061587	5	1573
1999-4915	10.3390/v5061571	5	1573
1999-4915	10.3390/v5051231	5	1573
1999-4915	10.3390/v5030902	5	1573
1999-4915	10.3390/v5020678	5	1573
1999-4915	10.3390/v4123851	5	1573
1999-4915	10.3390/v4123689	5	1573
1999-4915	10.3390/v4112471	5	1573
1999-4915	10.3390/v4102340	5	1573
1999-4915	10.3390/v4091802	5	1573
1999-4915	10.3390/v4050878	5	1573
1999-4915	10.3390/v4050663	5	1573
1999-4915	10.3390/v4040447	5	1573
1999-4915	10.3390/v4010062	5	1573
1999-4915	10.3390/v3101933	5	1573
1999-4915	10.3390/v3071204	5	1573
1999-4915	10.3390/v3071131	5	1573
1999-4915	10.3390/v3040398	5	1573
1999-4915	10.3390/v2122618	5	1573
1999-4915	10.3390/v2102226	5	1573
1999-4915	10.3390/v2102213	5	1573
1999-4915	10.3390/v2092037	5	1573
1999-4915	10.3390/v2071367	5	1573
1999-4915	10.3390/v2051195	5	1573
1999-4915	10.3390/v2040961	5	1573
1999-4915	10.3390/v2020566	5	1573
1999-4915	10.3390/v2010033	5	1573
1999-4915	10.3390/v1030713	5	1573
1999-4915	10.3390/v1030362	5	1573
1999-4915	10.3390/v1020210	5	1573
1999-4915	10.3390/v1020166	5	1573
2072-6651	10.3390/toxins5091597	4	1124
2072-6651	10.3390/toxins5061051	4	1124
2072-6651	10.3390/toxins5050895	4	1124
2072-6651	10.3390/toxins4111223	4	1124
2072-6651	10.3390/toxins3040369	4	1124
2072-6651	10.3390/toxins2061357	4	1124
2072-6651	10.3390/toxins2030310	4	1124
2073-8994	10.3390/sym3030636	13	562
2073-8994	10.3390/sym2031450	2	562
2073-8994	10.3390/sym2020541	6	562
2073-8994	10.3390/sym2010136	2	562
2073-8994	10.3390/sym2010001	7	562
2071-1050	10.3390/su5093839	10	1124
2071-1050	10.3390/su5093640	10	1124
2071-1050	10.3390/su5073035	10	1124
2071-1050	10.3390/su5072913	10	1124
2071-1050	10.3390/su5051960	10	1124
2071-1050	10.3390/su5051863	10	1124
2071-1050	10.3390/su5031234	10	1124
2071-1050	10.3390/su4113141	10	1124
2071-1050	10.3390/su4102745	10	1124
2071-1050	10.3390/su4102472	10	1124
2071-1050	10.3390/su4092176	10	1124
2071-1050	10.3390/su4050794	10	1124
2071-1050	10.3390/su3060897	10	1124
2071-1050	10.3390/su3050763	10	1124
1424-8220	10.3390/s91109275	7	2023
1424-8220	10.3390/s91109196	7	2023
1424-8220	10.3390/s91108624	7	2023
1424-8220	10.3390/s91008130	7	2023
1424-8220	10.3390/s91008083	7	2023
1424-8220	10.3390/s90503801	7	2023
1424-8220	10.3390/s90402524	7	2023
1424-8220	10.3390/s90301609	7	2023
1424-8220	10.3390/s90301541	7	2023
1424-8220	10.3390/s90200859	7	2023
1424-8220	10.3390/s131115422	7	2023
1424-8220	10.3390/s130505945	7	2023
1424-8220	10.3390/s130404624	7	2023
1424-8220	10.3390/s130404553	7	2023
1424-8220	10.3390/s130303902	7	2023
1424-8220	10.3390/s130303169	7	2023
1424-8220	10.3390/s130303077	7	2023
1424-8220	10.3390/s130202384	7	2023
1424-8220	10.3390/s130100681	7	2023
1424-8220	10.3390/s121216194	7	2023
1424-8220	10.3390/s121115709	7	2023
1424-8220	10.3390/s121013284	7	2023
1424-8220	10.3390/s120912741	7	2023
1424-8220	10.3390/s120911612	7	2023
1424-8220	10.3390/s120607207	7	2023
1424-8220	10.3390/s120405170	7	2023
1424-8220	10.3390/s120403798	7	2023
1424-8220	10.3390/s120303587	7	2023
1424-8220	10.3390/s120100905	7	2023
1424-8220	10.3390/s111009260	7	2023
1424-8220	10.3390/s110807568	7	2023
1424-8220	10.3390/s110201943	7	2023
1424-8220	10.3390/s110100905	7	2023
1424-8220	10.3390/s110100638	7	2023
1424-8220	10.3390/s101009286	7	2023
1424-8220	10.3390/s100908740	7	2023
1424-8220	10.3390/s100706969	7	2023
1424-8220	10.3390/s100706488	7	2023
1424-8220	10.3390/s100404100	7	2023
1424-8220	10.3390/s100301967	7	2023
1424-8220	10.3390/s100301890	7	2023
1424-8220	10.3390/s100100097	7	2023
2072-4292	10.3390/rs5126611	10	1349
2072-4292	10.3390/rs5126346	10	1349
2072-4292	10.3390/rs5115926	10	1349
2072-4292	10.3390/rs5115493	10	1349
2072-4292	10.3390/rs5105173	10	1349
2072-4292	10.3390/rs5094593	10	1349
2072-4292	10.3390/rs5094319	10	1349
2072-4292	10.3390/rs5094163	10	1349
2072-4292	10.3390/rs5031001	10	1349
2072-4292	10.3390/rs4124010	10	1349
2072-4292	10.3390/rs4092753	10	1349
2072-4292	10.3390/rs4061820	10	1349
2072-4292	10.3390/rs4061494	10	1349
2072-4292	10.3390/rs4051134	10	1349
2072-4292	10.3390/rs3112420	10	1349
2072-4292	10.3390/rs3112321	10	1349
2072-4292	10.3390/rs3081663	10	1349
2072-4292	10.3390/rs2102313	10	1349
2072-4292	10.3390/rs2071797	10	1349
2072-4292	10.3390/rs1030466	10	1349
2077-1444	10.3390/rel3020369	1	337
2077-1444	10.3390/rel2040504	1	337
2073-4360	10.3390/polym5031102	7	1349
2073-4360	10.3390/polym4031554	7	1349
2073-4360	10.3390/polym4010747	7	1349
2073-4360	10.3390/polym3041684	7	1349
2073-4360	10.3390/polym3020899	7	1349
2073-4360	10.3390/polym3020740	7	1349
2072-6643	10.3390/nu5124990	6	1349
2072-6643	10.3390/nu5124800	6	1349
2072-6643	10.3390/nu5114414	6	1349
2072-6643	10.3390/nu5104051	6	1349
2072-6643	10.3390/nu5103839	6	1349
2072-6643	10.3390/nu5093424	6	1349
2072-6643	10.3390/nu5093352	6	1349
2072-6643	10.3390/nu5083311	6	1349
2072-6643	10.3390/nu5083235	6	1349
2072-6643	10.3390/nu5083163	6	1349
2072-6643	10.3390/nu5072289	6	1349
2072-6643	10.3390/nu5020340	6	1349
2072-6643	10.3390/nu4122069	6	1349
2072-6643	10.3390/nu4121828	6	1349
2072-6643	10.3390/nu4111664	6	1349
2072-6643	10.3390/nu4101382	6	1349
2072-6643	10.3390/nu4091273	6	1349
2072-6643	10.3390/nu4081095	6	1349
2072-6643	10.3390/nu4080990	6	1349
2072-6643	10.3390/nu4040259	6	1349
2072-6643	10.3390/nu4030197	6	1349
2072-6643	10.3390/nu3110951	6	1349
2072-6643	10.3390/nu3110910	6	1349
2072-6643	10.3390/nu3030274	6	1349
2072-6643	10.3390/nu3010152	6	1349
2072-6643	10.3390/nu2010035	6	1349
2072-6643	10.3390/nu1010083	6	1349
2079-4991	10.3390/nano3010086	9	337
1420-3049	10.3390/molecules18089603	7	2023
1420-3049	10.3390/molecules18078376	7	2023
1420-3049	10.3390/molecules18067035	7	2023
1420-3049	10.3390/molecules18043894	7	2023
1420-3049	10.3390/molecules18010001	7	2023
1420-3049	10.3390/molecules171113266	7	2023
1420-3049	10.3390/molecules17067451	7	2023
1420-3049	10.3390/molecules17066605	7	2023
1420-3049	10.3390/molecules17055626	7	2023
1420-3049	10.3390/molecules17055225	7	2023
1420-3049	10.3390/molecules16086396	7	2023
1420-3049	10.3390/molecules16076092	7	2023
1420-3049	10.3390/molecules16053802	7	2023
1420-3049	10.3390/molecules16042846	7	2023
1420-3049	10.3390/molecules16032688	7	2023
1420-3049	10.3390/molecules16032375	7	2023
1420-3049	10.3390/molecules16021776	7	2023
1420-3049	10.3390/molecules16010590	7	2023
1420-3049	10.3390/molecules16010281	7	2023
1420-3049	10.3390/molecules15118641	7	2023
1420-3049	10.3390/molecules15118377	7	2023
1420-3049	10.3390/molecules15118260	7	2023
1420-3049	10.3390/molecules15118169	7	2023
1420-3049	10.3390/molecules15031645	7	2023
1420-3049	10.3390/molecules14125247	7	2023
1420-3049	10.3390/molecules14114758	7	2023
1420-3049	10.3390/molecules14103851	7	2023
1420-3049	10.3390/molecules14010019	7	2023
2075-163X	10.3390/min3040427	10	337
2075-163X	10.3390/min2040338	10	337
2075-163X	10.3390/min1010122	10	337
2075-163X	10.3390/min1010030	10	337
2072-666X	10.3390/mi4020272	9	562
2072-666X	10.3390/mi3010010	9	562
2072-666X	10.3390/mi2040369	9	562
2075-4701	10.3390/met2040478	9	337
1660-3397	10.3390/md9122717	4	2023
1660-3397	10.3390/md9102046	4	2023
1660-3397	10.3390/md9040680	4	2023
1660-3397	10.3390/md11103617	4	2023
1660-3397	10.3390/md11093258	4	2023
1660-3397	10.3390/md11083015	4	2023
1660-3397	10.3390/md11072459	4	2023
1660-3397	10.3390/md11051669	4	2023
1660-3397	10.3390/md11041316	4	2023
1660-3397	10.3390/md10112584	4	2023
1660-3397	10.3390/md10040953	4	2023
1660-3397	10.3390/md10020451	4	2023
1996-1944	10.3390/ma6030969	9	1573
1996-1944	10.3390/ma6010101	9	1573
1996-1944	10.3390/ma5061040	9	1573
1996-1944	10.3390/ma5040590	9	1573
1996-1944	10.3390/ma4101818	9	1573
1996-1944	10.3390/ma4081469	9	1573
1996-1944	10.3390/ma4081426	9	1573
1996-1944	10.3390/ma4081333	9	1573
1996-1944	10.3390/ma4071194	9	1573
1996-1944	10.3390/ma4061168	9	1573
1996-1944	10.3390/ma4060952	9	1573
1996-1944	10.3390/ma4010108	9	1573
1996-1944	10.3390/ma3042684	9	1573
1996-1944	10.3390/ma3042668	9	1573
1996-1944	10.3390/ma3031782	9	1573
1996-1944	10.3390/ma3031674	9	1573
1996-1944	10.3390/ma3031620	9	1573
1996-1944	10.3390/ma3021228	9	1573
1996-1944	10.3390/ma3010351	9	1573
1996-1944	10.3390/ma2042188	9	1573
1996-1944	10.3390/ma2030719	9	1573
1422-0067	10.3390/ijms141224560	7	1798
1422-0067	10.3390/ijms141122655	7	1798
1422-0067	10.3390/ijms141020282	7	1798
1422-0067	10.3390/ijms140918925	7	1798
1422-0067	10.3390/ijms140918657	7	1798
1422-0067	10.3390/ijms140917680	7	1798
1422-0067	10.3390/ijms140917664	7	1798
1422-0067	10.3390/ijms140917256	7	1798
1422-0067	10.3390/ijms140817085	7	1798
1422-0067	10.3390/ijms140713782	7	1798
1422-0067	10.3390/ijms140612496	7	1798
1422-0067	10.3390/ijms140611208	7	1798
1422-0067	10.3390/ijms14059581	7	1798
1422-0067	10.3390/ijms14059205	7	1798
1422-0067	10.3390/ijms14047757	7	1798
1422-0067	10.3390/ijms14047061	7	1798
1422-0067	10.3390/ijms14046863	7	1798
1422-0067	10.3390/ijms14036026	7	1798
1422-0067	10.3390/ijms14035367	7	1798
1422-0067	10.3390/ijms14024334	7	1798
1422-0067	10.3390/ijms14023824	7	1798
1422-0067	10.3390/ijms14023786	7	1798
1422-0067	10.3390/ijms14023094	7	1798
1422-0067	10.3390/ijms14012022	7	1798
1422-0067	10.3390/ijms14011105	7	1798
1422-0067	10.3390/ijms14010359	7	1798
1422-0067	10.3390/ijms14010057	7	1798
1422-0067	10.3390/ijms131216119	7	1798
1422-0067	10.3390/ijms13066995	7	1798
1422-0067	10.3390/ijms12118096	7	1798
1422-0067	10.3390/ijms12106469	7	1798
1422-0067	10.3390/ijms12085070	7	1798
1422-0067	10.3390/ijms12084975	7	1798
1422-0067	10.3390/ijms12053205	7	1798
1422-0067	10.3390/ijms12042325	7	1798
1422-0067	10.3390/ijms12031519	7	1798
1422-0067	10.3390/ijms11124796	7	1798
1422-0067	10.3390/ijms11114465	7	1798
1422-0067	10.3390/ijms11093106	7	1798
1422-0067	10.3390/ijms11062523	7	1798
1422-0067	10.3390/ijms11062306	7	1798
1422-0067	10.3390/ijms11020492	7	1798
1422-0067	10.3390/ijms10041476	7	1798
1422-0067	10.3390/ijms10031226	7	1798
1422-0067	10.3390/ijms10031045	7	1798
1422-0067	10.3390/ijms10010147	7	1798
1422-0067	10.3390/ijms10010018	7	1798
1660-4601	10.3390/ijerph9124688	10	1798
1660-4601	10.3390/ijerph9124615	10	1798
1660-4601	10.3390/ijerph9124537	10	1798
1660-4601	10.3390/ijerph9124321	10	1798
1660-4601	10.3390/ijerph9114187	10	1798
1660-4601	10.3390/ijerph9113954	10	1798
1660-4601	10.3390/ijerph9113934	10	1798
1660-4601	10.3390/ijerph9093134	10	1798
1660-4601	10.3390/ijerph9093069	10	1798
1660-4601	10.3390/ijerph9082949	10	1798
1660-4601	10.3390/ijerph9082788	10	1798
1660-4601	10.3390/ijerph9072479	10	1798
1660-4601	10.3390/ijerph9072293	10	1798
1660-4601	10.3390/ijerph9062134	10	1798
1660-4601	10.3390/ijerph9051971	10	1798
1660-4601	10.3390/ijerph9051954	10	1798
1660-4601	10.3390/ijerph9051836	10	1798
1660-4601	10.3390/ijerph9051593	10	1798
1660-4601	10.3390/ijerph9041216	10	1798
1660-4601	10.3390/ijerph9030916	10	1798
1660-4601	10.3390/ijerph9020421	10	1798
1660-4601	10.3390/ijerph9010073	10	1798
1660-4601	10.3390/ijerph8124662	10	1798
1660-4601	10.3390/ijerph8124477	10	1798
1660-4601	10.3390/ijerph8114160	10	1798
1660-4601	10.3390/ijerph8104082	10	1798
1660-4601	10.3390/ijerph8093688	10	1798
1660-4601	10.3390/ijerph8083114	10	1798
1660-4601	10.3390/ijerph8072593	10	1798
1660-4601	10.3390/ijerph8062331	10	1798
1660-4601	10.3390/ijerph8062320	10	1798
1660-4601	10.3390/ijerph8062200	10	1798
1660-4601	10.3390/ijerph8062020	10	1798
1660-4601	10.3390/ijerph8051520	10	1798
1660-4601	10.3390/ijerph8051441	10	1798
1660-4601	10.3390/ijerph8051388	10	1798
1660-4601	10.3390/ijerph8051341	10	1798
1660-4601	10.3390/ijerph8051324	10	1798
1660-4601	10.3390/ijerph8041150	10	1798
1660-4601	10.3390/ijerph8041061	10	1798
1660-4601	10.3390/ijerph8040944	10	1798
1660-4601	10.3390/ijerph8020554	10	1798
1660-4601	10.3390/ijerph8010105	10	1798
1660-4601	10.3390/ijerph8010001	10	1798
1660-4601	10.3390/ijerph7124213	10	1798
1660-4601	10.3390/ijerph7103760	10	1798
1660-4601	10.3390/ijerph7083211	10	1798
1660-4601	10.3390/ijerph7083141	10	1798
1660-4601	10.3390/ijerph7062638	10	1798
1660-4601	10.3390/ijerph7052136	10	1798
1660-4601	10.3390/ijerph7041773	10	1798
1660-4601	10.3390/ijerph7041520	10	1798
1660-4601	10.3390/ijerph7041392	10	1798
1660-4601	10.3390/ijerph7041302	10	1798
1660-4601	10.3390/ijerph7031226	10	1798
1660-4601	10.3390/ijerph7020427	10	1798
1660-4601	10.3390/ijerph7010078	10	1798
1660-4601	10.3390/ijerph6123205	10	1798
1660-4601	10.3390/ijerph6122992	10	1798
1660-4601	10.3390/ijerph6072007	10	1798
1660-4601	10.3390/ijerph6061894	10	1798
1660-4601	10.3390/ijerph6061744	10	1798
1660-4601	10.3390/ijerph6051691	10	1798
1660-4601	10.3390/ijerph6051633	10	1798
1660-4601	10.3390/ijerph6041485	10	1798
1660-4601	10.3390/ijerph6031215	10	1798
1660-4601	10.3390/ijerph6030927	10	1798
1660-4601	10.3390/ijerph6020635	10	1798
1660-4601	10.3390/ijerph6020601	10	1798
1660-4601	10.3390/ijerph6020526	10	1798
1660-4601	10.3390/ijerph6010347	10	1798
1660-4601	10.3390/ijerph10126832	10	1798
1660-4601	10.3390/ijerph10115953	10	1798
1660-4601	10.3390/ijerph10115470	10	1798
1660-4601	10.3390/ijerph10115378	10	1798
1660-4601	10.3390/ijerph10104851	10	1798
1660-4601	10.3390/ijerph10094444	10	1798
1660-4601	10.3390/ijerph10094274	10	1798
1660-4601	10.3390/ijerph10094175	10	1798
1660-4601	10.3390/ijerph10094161	10	1798
1660-4601	10.3390/ijerph10083715	10	1798
1660-4601	10.3390/ijerph10083310	10	1798
1660-4601	10.3390/ijerph10062296	10	1798
1660-4601	10.3390/ijerph10051963	10	1798
1660-4601	10.3390/ijerph10051786	10	1798
1660-4601	10.3390/ijerph10051735	10	1798
1660-4601	10.3390/ijerph10030950	10	1798
1660-4601	10.3390/ijerph10010107	10	1798
2073-4425	10.3390/genes4030358	5	562
2073-4425	10.3390/genes4010033	5	562
2073-4425	10.3390/genes3040671	5	562
2073-4425	10.3390/genes3030545	5	562
2073-4425	10.3390/genes3020233	5	562
2073-4425	10.3390/genes3010001	5	562
2073-4425	10.3390/genes2030397	5	562
2073-4425	10.3390/genes1020283	5	562
1999-4907	10.3390/f4041199	6	899
1999-4907	10.3390/f4041106	6	899
1999-4907	10.3390/f4040786	6	899
1999-4907	10.3390/f4030537	6	899
1999-4907	10.3390/f4030518	6	899
1999-4907	10.3390/f4010197	6	899
1999-4907	10.3390/f3041034	6	899
1999-4907	10.3390/f3030700	6	899
1999-4907	10.3390/f3020370	6	899
1999-4907	10.3390/f2020505	6	899
1999-4907	10.3390/f2010283	6	899
1999-4907	10.3390/f1030114	6	899
1999-4907	10.3390/f1010065	6	899
1996-1073	10.3390/en6105182	9	1349
1996-1073	10.3390/en6084078	9	1349
1996-1073	10.3390/en6020646	9	1349
1996-1073	10.3390/en6020619	9	1349
1996-1073	10.3390/en5082626	9	1349
1996-1073	10.3390/en4112094	9	1349
1996-1073	10.3390/en4071051	9	1349
1996-1073	10.3390/en4040563	9	1349
1996-1073	10.3390/en4030435	9	1349
1996-1073	10.3390/en3111721	9	1349
1996-1073	10.3390/en30501014	9	1349
1099-4300	10.3390/e15114932	8	1349
1099-4300	10.3390/e15104266	8	1349
1099-4300	10.3390/e15051624	8	1349
1099-4300	10.3390/e15051587	8	1349
1099-4300	10.3390/e15010177	8	1349
1099-4300	10.3390/e14122427	8	1349
1099-4300	10.3390/e14112066	8	1349
1099-4300	10.3390/e14101842	8	1349
1099-4300	10.3390/e14101829	8	1349
1099-4300	10.3390/e13111945	8	1349
1099-4300	10.3390/e13071355	8	1349
1099-4300	10.3390/e13010254	8	1349
1099-4300	10.3390/e12051145	8	1349
1099-4300	10.3390/e12040844	1	1349
1099-4300	10.3390/e12030327	1	1349
1099-4300	10.3390/e12030289	8	1349
1099-4300	10.3390/e12010089	8	1349
1099-4300	10.3390/e11040854	8	1349
1099-4300	10.3390/e11040688	8	1349
2073-4352	10.3390/cryst3030431	9	562
2073-4352	10.3390/cryst2031116	9	562
2073-4352	10.3390/cryst2020446	9	562
2073-4433	10.3390/atmos4040315	10	562
2073-4433	10.3390/atmos3040591	10	562
2073-4433	10.3390/atmos3020246	10	562
2073-4433	10.3390/atmos3010001	10	562
2076-3417	10.3390/app2020525	9	562
1662-5188	10.3389/neuro.10.027.2009	5	2194
1662-5188	10.3389/neuro.10.013.2009	5	2194
1662-5161	10.3389/neuro.09.075.2009	5	2194
1662-5161	10.3389/neuro.09.073.2009	5	2194
1662-5161	10.3389/neuro.09.070.2009	5	2194
1662-5161	10.3389/neuro.09.069.2009	5	2194
1662-5161	10.3389/neuro.09.068.2009	5	2194
1662-5161	10.3389/neuro.09.062.2009	5	2194
1662-5161	10.3389/neuro.09.061.2009	5	2194
1662-5161	10.3389/neuro.09.060.2009	5	2194
1662-5161	10.3389/neuro.09.044.2009	5	2194
1662-5161	10.3389/neuro.09.039.2009	5	2194
1662-5161	10.3389/neuro.09.033.2009	5	2194
1662-5161	10.3389/neuro.09.024.2009	5	2194
1662-5161	10.3389/neuro.09.021.2009	5	2194
1662-5161	10.3389/neuro.09.015.2010	5	2194
1662-5161	10.3389/neuro.09.012.2010	5	2194
1662-5161	10.3389/neuro.09.006.2010	5	2194
1662-5161	10.3389/neuro.09.003.2010	5	2194
1662-5161	10.3389/neuro.09.002.2010	5	2194
1662-5153	10.3389/neuro.08.054.2009	5	2194
1662-5153	10.3389/neuro.08.049.2009	5	2194
1662-5153	10.3389/neuro.08.046.2009	5	2194
1662-5153	10.3389/neuro.08.037.2009	5	2194
1662-5153	10.3389/neuro.08.027.2009	5	2194
1662-5153	10.3389/neuro.08.016.2009	5	2194
1662-5129	10.3389/neuro.05.030.2009	5	2194
1662-5129	10.3389/neuro.05.010.2010	5	2194
1662-5129	10.3389/neuro.05.002.2010	5	2194
1662-5110	10.3389/neuro.04.019.2009	5	2194
1662-5110	10.3389/neuro.04.013.2009	5	2194
1662-5110	10.3389/neuro.04.012.2009	5	2194
1662-5110	10.3389/neuro.04.003.2010	5	2194
1664-1078	10.3389/fpsyg.2013.00950	12	2194
1664-1078	10.3389/fpsyg.2013.00919	12	2194
1664-1078	10.3389/fpsyg.2013.00914	12	2194
1664-1078	10.3389/fpsyg.2013.00836	12	2194
1664-1078	10.3389/fpsyg.2013.00834	12	2194
1664-1078	10.3389/fpsyg.2013.00787	12	2194
1664-1078	10.3389/fpsyg.2013.00773	12	2194
1664-1078	10.3389/fpsyg.2013.00770	12	2194
1664-1078	10.3389/fpsyg.2013.00756	12	2194
1664-1078	10.3389/fpsyg.2013.00751	12	2194
1664-1078	10.3389/fpsyg.2013.00745	12	2194
1664-1078	10.3389/fpsyg.2013.00725	12	2194
1664-1078	10.3389/fpsyg.2013.00697	12	2194
1664-1078	10.3389/fpsyg.2013.00681	12	2194
1664-1078	10.3389/fpsyg.2013.00675	12	2194
1664-1078	10.3389/fpsyg.2013.00667	12	2194
1664-1078	10.3389/fpsyg.2013.00658	12	2194
1664-1078	10.3389/fpsyg.2013.00653	12	2194
1664-1078	10.3389/fpsyg.2013.00650	12	2194
1664-1078	10.3389/fpsyg.2013.00649	12	2194
1664-1078	10.3389/fpsyg.2013.00637	12	2194
1664-1078	10.3389/fpsyg.2013.00619	12	2194
1664-1078	10.3389/fpsyg.2013.00598	12	2194
1664-1078	10.3389/fpsyg.2013.00583	12	2194
1664-1078	10.3389/fpsyg.2013.00569	12	2194
1664-1078	10.3389/fpsyg.2013.00564	12	2194
1664-1078	10.3389/fpsyg.2013.00560	12	2194
1664-1078	10.3389/fpsyg.2013.00536	12	2194
1664-1078	10.3389/fpsyg.2013.00535	12	2194
1664-1078	10.3389/fpsyg.2013.00527	12	2194
1664-1078	10.3389/fpsyg.2013.00511	12	2194
1664-1078	10.3389/fpsyg.2013.00495	12	2194
1664-1078	10.3389/fpsyg.2013.00476	12	2194
1664-1078	10.3389/fpsyg.2013.00468	12	2194
1664-1078	10.3389/fpsyg.2013.00440	12	2194
1664-1078	10.3389/fpsyg.2013.00408	12	2194
1664-1078	10.3389/fpsyg.2013.00398	12	2194
1664-1078	10.3389/fpsyg.2013.00391	12	2194
1664-1078	10.3389/fpsyg.2013.00353	12	2194
1664-1078	10.3389/fpsyg.2013.00337	12	2194
1664-1078	10.3389/fpsyg.2013.00329	12	2194
1664-1078	10.3389/fpsyg.2013.00299	12	2194
1664-1078	10.3389/fpsyg.2013.00293	12	2194
1664-1078	10.3389/fpsyg.2013.00288	12	2194
1664-1078	10.3389/fpsyg.2013.00259	12	2194
1664-1078	10.3389/fpsyg.2013.00211	12	2194
1664-1078	10.3389/fpsyg.2013.00209	12	2194
1664-1078	10.3389/fpsyg.2013.00186	12	2194
1664-1078	10.3389/fpsyg.2013.00170	12	2194
1664-1078	10.3389/fpsyg.2013.00168	12	2194
1664-1078	10.3389/fpsyg.2013.00164	12	2194
1664-1078	10.3389/fpsyg.2013.00160	12	2194
1664-1078	10.3389/fpsyg.2013.00140	12	2194
1664-1078	10.3389/fpsyg.2013.00112	12	2194
1664-1078	10.3389/fpsyg.2013.00067	12	2194
1664-1078	10.3389/fpsyg.2013.00066	12	2194
1664-1078	10.3389/fpsyg.2013.00060	12	2194
1664-1078	10.3389/fpsyg.2013.00049	12	2194
1664-1078	10.3389/fpsyg.2013.00048	12	2194
1664-1078	10.3389/fpsyg.2013.00041	12	2194
1664-1078	10.3389/fpsyg.2013.00035	12	2194
1664-1078	10.3389/fpsyg.2013.00030	12	2194
1664-1078	10.3389/fpsyg.2012.00574	12	2194
1664-1078	10.3389/fpsyg.2012.00571	12	2194
1664-1078	10.3389/fpsyg.2012.00560	12	2194
1664-1078	10.3389/fpsyg.2012.00557	12	2194
1664-1078	10.3389/fpsyg.2012.00506	12	2194
1664-1078	10.3389/fpsyg.2012.00472	12	2194
1664-1078	10.3389/fpsyg.2012.00463	12	2194
1664-1078	10.3389/fpsyg.2012.00462	12	2194
1664-1078	10.3389/fpsyg.2012.00404	12	2194
1664-1078	10.3389/fpsyg.2012.00390	12	2194
1664-1078	10.3389/fpsyg.2012.00369	12	2194
1664-1078	10.3389/fpsyg.2012.00329	12	2194
1664-1078	10.3389/fpsyg.2012.00300	12	2194
1664-1078	10.3389/fpsyg.2012.00298	12	2194
1664-1078	10.3389/fpsyg.2012.00284	12	2194
1664-1078	10.3389/fpsyg.2012.00283	12	2194
1664-1078	10.3389/fpsyg.2012.00230	12	2194
1664-1078	10.3389/fpsyg.2012.00222	12	2194
1664-1078	10.3389/fpsyg.2012.00199	12	2194
1664-1078	10.3389/fpsyg.2012.00160	12	2194
1664-1078	10.3389/fpsyg.2012.00157	12	2194
1664-1078	10.3389/fpsyg.2012.00147	12	2194
1664-1078	10.3389/fpsyg.2012.00121	12	2194
1664-1078	10.3389/fpsyg.2012.00109	12	2194
1664-1078	10.3389/fpsyg.2012.00107	12	2194
1664-1078	10.3389/fpsyg.2012.00099	12	2194
1664-1078	10.3389/fpsyg.2012.00098	12	2194
1664-1078	10.3389/fpsyg.2012.00095	12	2194
1664-1078	10.3389/fpsyg.2012.00084	12	2194
1664-1078	10.3389/fpsyg.2012.00078	12	2194
1664-1078	10.3389/fpsyg.2012.00070	12	2194
1664-1078	10.3389/fpsyg.2012.00046	12	2194
1664-1078	10.3389/fpsyg.2012.00042	12	2194
1664-1078	10.3389/fpsyg.2012.00037	12	2194
1664-1078	10.3389/fpsyg.2012.00029	12	2194
1664-1078	10.3389/fpsyg.2012.00026	12	2194
1664-1078	10.3389/fpsyg.2012.00022	12	2194
1664-1078	10.3389/fpsyg.2011.00399	12	2194
1664-1078	10.3389/fpsyg.2011.00388	12	2194
1664-1078	10.3389/fpsyg.2011.00381	12	2194
1664-1078	10.3389/fpsyg.2011.00355	12	2194
1664-1078	10.3389/fpsyg.2011.00350	12	2194
1664-1078	10.3389/fpsyg.2011.00349	12	2194
1664-1078	10.3389/fpsyg.2011.00347	12	2194
1664-1078	10.3389/fpsyg.2011.00288	12	2194
1664-1078	10.3389/fpsyg.2011.00264	12	2194
1664-1078	10.3389/fpsyg.2011.00253	12	2194
1664-1078	10.3389/fpsyg.2011.00250	12	2194
1664-1078	10.3389/fpsyg.2011.00247	12	2194
1664-1078	10.3389/fpsyg.2011.00236	12	2194
1664-1078	10.3389/fpsyg.2011.00230	12	2194
1664-1078	10.3389/fpsyg.2011.00222	12	2194
1664-1078	10.3389/fpsyg.2011.00217	12	2194
1664-1078	10.3389/fpsyg.2011.00200	12	2194
1664-1078	10.3389/fpsyg.2011.00181	12	2194
1664-1078	10.3389/fpsyg.2011.00168	12	2194
1664-1078	10.3389/fpsyg.2011.00163	12	2194
1664-1078	10.3389/fpsyg.2011.00157	12	2194
1664-1078	10.3389/fpsyg.2011.00156	12	2194
1664-1078	10.3389/fpsyg.2011.00129	12	2194
1664-1078	10.3389/fpsyg.2011.00126	12	2194
1664-1078	10.3389/fpsyg.2011.00116	12	2194
1664-1078	10.3389/fpsyg.2011.00111	12	2194
1664-1078	10.3389/fpsyg.2011.00104	12	2194
1664-1078	10.3389/fpsyg.2011.00081	12	2194
1664-1078	10.3389/fpsyg.2011.00039	12	2194
1664-1078	10.3389/fpsyg.2011.00023	12	2194
1664-1078	10.3389/fpsyg.2011.00014	12	2194
1664-1078	10.3389/fpsyg.2011.00010	12	2194
1664-1078	10.3389/fpsyg.2011.00005	12	2194
1664-1078	10.3389/fpsyg.2011.00003	12	2194
1664-1078	10.3389/fpsyg.2011.00001	12	2194
1664-1078	10.3389/fpsyg.2010.00241	12	2194
1664-1078	10.3389/fpsyg.2010.00224	12	2194
1664-1078	10.3389/fpsyg.2010.00209	12	2194
1664-1078	10.3389/fpsyg.2010.00196	12	2194
1664-1078	10.3389/fpsyg.2010.00193	12	2194
1664-1078	10.3389/fpsyg.2010.00186	12	2194
1664-1078	10.3389/fpsyg.2010.00185	12	2194
1664-1078	10.3389/fpsyg.2010.00180	12	2194
1664-1078	10.3389/fpsyg.2010.00144	12	2194
1664-1078	10.3389/fpsyg.2010.00036	12	2194
1664-1078	10.3389/fpsyg.2010.00030	12	2194
1664-462X	10.3389/fpls.2013.00507	6	2194
1664-462X	10.3389/fpls.2013.00476	6	2194
1664-462X	10.3389/fpls.2013.00411	6	2194
1664-462X	10.3389/fpls.2013.00408	6	2194
1664-462X	10.3389/fpls.2013.00406	6	2194
1664-462X	10.3389/fpls.2013.00368	6	2194
1664-462X	10.3389/fpls.2013.00337	6	2194
1664-462X	10.3389/fpls.2013.00330	6	2194
1664-462X	10.3389/fpls.2013.00304	6	2194
1664-462X	10.3389/fpls.2013.00302	6	2194
1664-462X	10.3389/fpls.2013.00289	6	2194
1664-462X	10.3389/fpls.2013.00285	6	2194
1664-462X	10.3389/fpls.2013.00265	6	2194
1664-462X	10.3389/fpls.2013.00170	6	2194
1664-462X	10.3389/fpls.2013.00166	6	2194
1664-462X	10.3389/fpls.2013.00142	6	2194
1664-462X	10.3389/fpls.2013.00121	6	2194
1664-462X	10.3389/fpls.2013.00116	6	2194
1664-462X	10.3389/fpls.2013.00108	6	2194
1664-462X	10.3389/fpls.2013.00095	6	2194
1664-462X	10.3389/fpls.2013.00086	6	2194
1664-462X	10.3389/fpls.2013.00083	6	2194
1664-462X	10.3389/fpls.2012.00298	6	2194
1664-462X	10.3389/fpls.2012.00287	6	2194
1664-462X	10.3389/fpls.2012.00259	6	2194
1664-462X	10.3389/fpls.2012.00219	6	2194
1664-462X	10.3389/fpls.2012.00213	6	2194
1664-462X	10.3389/fpls.2012.00202	6	2194
1664-462X	10.3389/fpls.2012.00195	6	2194
1664-462X	10.3389/fpls.2012.00182	6	2194
1664-462X	10.3389/fpls.2012.00177	6	2194
1664-462X	10.3389/fpls.2012.00174	6	2194
1664-462X	10.3389/fpls.2012.00156	6	2194
1664-462X	10.3389/fpls.2012.00151	6	2194
1664-462X	10.3389/fpls.2012.00137	6	2194
1664-462X	10.3389/fpls.2012.00107	6	2194
1664-462X	10.3389/fpls.2012.00101	6	2194
1664-462X	10.3389/fpls.2012.00094	6	2194
1664-462X	10.3389/fpls.2012.00089	6	2194
1664-462X	10.3389/fpls.2012.00085	6	2194
1664-462X	10.3389/fpls.2012.00066	6	2194
1664-462X	10.3389/fpls.2012.00064	6	2194
1664-462X	10.3389/fpls.2012.00059	6	2194
1664-462X	10.3389/fpls.2012.00055	6	2194
1664-462X	10.3389/fpls.2012.00045	6	2194
1664-462X	10.3389/fpls.2012.00039	6	2194
1664-462X	10.3389/fpls.2012.00015	6	2194
1664-462X	10.3389/fpls.2012.00013	6	2194
1664-462X	10.3389/fpls.2012.00012	6	2194
1664-462X	10.3389/fpls.2011.00105	6	2194
1664-462X	10.3389/fpls.2011.00098	6	2194
1664-462X	10.3389/fpls.2011.00081	6	2194
1664-462X	10.3389/fpls.2011.00071	6	2194
1664-462X	10.3389/fpls.2011.00067	6	2194
1664-462X	10.3389/fpls.2011.00066	6	2194
1664-462X	10.3389/fpls.2011.00034	6	2194
1664-462X	10.3389/fpls.2011.00027	6	2194
1664-462X	10.3389/fpls.2011.00005	6	2194
1664-462X	10.3389/fpls.2011.00002	6	2194
1664-042X	10.3389/fphys.2013.00350	6	2194
1664-042X	10.3389/fphys.2013.00286	6	2194
1664-042X	10.3389/fphys.2013.00284	6	2194
1664-042X	10.3389/fphys.2013.00223	6	2194
1664-042X	10.3389/fphys.2013.00222	6	2194
1664-042X	10.3389/fphys.2013.00221	6	2194
1664-042X	10.3389/fphys.2013.00189	6	2194
1664-042X	10.3389/fphys.2013.00129	6	2194
1664-042X	10.3389/fphys.2013.00112	6	2194
1664-042X	10.3389/fphys.2013.00109	6	2194
1664-042X	10.3389/fphys.2013.00088	6	2194
1664-042X	10.3389/fphys.2013.00061	6	2194
1664-042X	10.3389/fphys.2013.00019	6	2194
1664-042X	10.3389/fphys.2013.00005	6	2194
1664-042X	10.3389/fphys.2012.00496	6	2194
1664-042X	10.3389/fphys.2012.00468	6	2194
1664-042X	10.3389/fphys.2012.00453	6	2194
1664-042X	10.3389/fphys.2012.00422	6	2194
1664-042X	10.3389/fphys.2012.00416	6	2194
1664-042X	10.3389/fphys.2012.00402	6	2194
1664-042X	10.3389/fphys.2012.00399	6	2194
1664-042X	10.3389/fphys.2012.00396	6	2194
1664-042X	10.3389/fphys.2012.00393	6	2194
1664-042X	10.3389/fphys.2012.00387	6	2194
1664-042X	10.3389/fphys.2012.00380	6	2194
1664-042X	10.3389/fphys.2012.00378	6	2194
1664-042X	10.3389/fphys.2012.00360	6	2194
1664-042X	10.3389/fphys.2012.00354	6	2194
1664-042X	10.3389/fphys.2012.00351	6	2194
1664-042X	10.3389/fphys.2012.00329	6	2194
1664-042X	10.3389/fphys.2012.00307	6	2194
1664-042X	10.3389/fphys.2012.00302	6	2194
1664-042X	10.3389/fphys.2012.00292	6	2194
1664-042X	10.3389/fphys.2012.00280	6	2194
1664-042X	10.3389/fphys.2012.00272	6	2194
1664-042X	10.3389/fphys.2012.00262	6	2194
1664-042X	10.3389/fphys.2012.00257	6	2194
1664-042X	10.3389/fphys.2012.00231	6	2194
1664-042X	10.3389/fphys.2012.00228	6	2194
1664-042X	10.3389/fphys.2012.00186	6	2194
1664-042X	10.3389/fphys.2012.00162	6	2194
1664-042X	10.3389/fphys.2012.00155	6	2194
1664-042X	10.3389/fphys.2012.00143	6	2194
1664-042X	10.3389/fphys.2012.00140	6	2194
1664-042X	10.3389/fphys.2012.00138	6	2194
1664-042X	10.3389/fphys.2012.00131	6	2194
1664-042X	10.3389/fphys.2012.00122	6	2194
1664-042X	10.3389/fphys.2012.00120	6	2194
1664-042X	10.3389/fphys.2012.00114	6	2194
1664-042X	10.3389/fphys.2012.00112	6	2194
1664-042X	10.3389/fphys.2012.00105	6	2194
1664-042X	10.3389/fphys.2012.00102	6	2194
1664-042X	10.3389/fphys.2012.00086	6	2194
1664-042X	10.3389/fphys.2012.00071	6	2194
1664-042X	10.3389/fphys.2012.00060	6	2194
1664-042X	10.3389/fphys.2012.00018	6	2194
1664-042X	10.3389/fphys.2012.00015	6	2194
1664-042X	10.3389/fphys.2012.00004	6	2194
1664-042X	10.3389/fphys.2011.00107	6	2194
1664-042X	10.3389/fphys.2011.00104	6	2194
1664-042X	10.3389/fphys.2011.00087	6	2194
1664-042X	10.3389/fphys.2011.00086	6	2194
1664-042X	10.3389/fphys.2011.00077	6	2194
1664-042X	10.3389/fphys.2011.00070	6	2194
1664-042X	10.3389/fphys.2011.00063	6	2194
1664-042X	10.3389/fphys.2011.00008	6	2194
1664-042X	10.3389/fphys.2011.00003	6	2194
1664-042X	10.3389/fphys.2011.00001	6	2194
1664-042X	10.3389/fphys.2010.00154	6	2194
1664-042X	10.3389/fphys.2010.00025	6	2194
1664-042X	10.3389/fphys.2010.00024	6	2194
1663-9812	10.3389/fphar.2013.00126	4	2194
1663-9812	10.3389/fphar.2013.00109	4	2194
1663-9812	10.3389/fphar.2013.00088	4	2194
1663-9812	10.3389/fphar.2013.00037	4	2194
1663-9812	10.3389/fphar.2013.00006	4	2194
1663-9812	10.3389/fphar.2012.00195	4	2194
1663-9812	10.3389/fphar.2012.00178	4	2194
1663-9812	10.3389/fphar.2012.00153	4	2194
1663-9812	10.3389/fphar.2012.00139	4	2194
1663-9812	10.3389/fphar.2012.00119	4	2194
1663-9812	10.3389/fphar.2012.00114	4	2194
1663-9812	10.3389/fphar.2012.00106	4	2194
1663-9812	10.3389/fphar.2012.00082	4	2194
1663-9812	10.3389/fphar.2012.00047	4	2194
1663-9812	10.3389/fphar.2012.00042	4	2194
1663-9812	10.3389/fphar.2012.00039	4	2194
1663-9812	10.3389/fphar.2012.00022	4	2194
1663-9812	10.3389/fphar.2011.00077	4	2194
1663-9812	10.3389/fphar.2011.00069	4	2194
1663-9812	10.3389/fphar.2011.00047	4	2194
1663-9812	10.3389/fphar.2011.00009	4	2194
1663-9812	10.3389/fphar.2010.00141	4	2194
1663-9812	10.3389/fphar.2010.00136	4	2194
1663-9812	10.3389/fphar.2010.00114	4	2194
1662-5099	10.3389/fnmol.2013.00034	5	2194
1662-5099	10.3389/fnmol.2013.00028	5	2194
1662-5099	10.3389/fnmol.2013.00020	5	2194
1662-5099	10.3389/fnmol.2013.00010	5	2194
1662-5099	10.3389/fnmol.2013.00006	5	2194
1662-5099	10.3389/fnmol.2013.00005	5	2194
1662-5099	10.3389/fnmol.2013.00004	5	2194
1662-5099	10.3389/fnmol.2013.00002	5	2194
1662-5099	10.3389/fnmol.2012.00091	5	2194
1662-5099	10.3389/fnmol.2012.00083	5	2194
1662-5099	10.3389/fnmol.2012.00046	5	2194
1662-5099	10.3389/fnmol.2012.00037	5	2194
1662-5099	10.3389/fnmol.2012.00018	5	2194
1662-5099	10.3389/fnmol.2012.00016	5	2194
1662-5099	10.3389/fnmol.2012.00013	5	2194
1662-5099	10.3389/fnmol.2012.00011	5	2194
1662-5099	10.3389/fnmol.2012.00010	5	2194
1662-5099	10.3389/fnmol.2012.00005	5	2194
1662-5099	10.3389/fnmo1.2011.00060	5	2194
1662-5196	10.3389/fninf.2013.00035	5	2194
1662-5196	10.3389/fninf.2013.00030	5	2194
1662-5196	10.3389/fninf.2013.00021	5	2194
1662-5196	10.3389/fninf.2013.00018	5	2194
1662-5196	10.3389/fninf.2013.00012	5	2194
1662-5196	10.3389/fninf.2013.00007	5	2194
1662-5196	10.3389/fninf.2013.00003	5	2194
1662-5196	10.3389/fninf.2012.00028	5	2194
1662-5196	10.3389/fninf.2012.00025	5	2194
1662-5196	10.3389/fninf.2012.00015	5	2194
1662-5196	10.3389/fninf.2012.00013	5	2194
1662-5196	10.3389/fninf.2012.00012	5	2194
1662-5196	10.3389/fninf.2012.00011	5	2194
1662-5196	10.3389/fninf.2012.00009	5	2194
1662-5196	10.3389/fninf.2012.00008	5	2194
1662-5196	10.3389/fninf.2012.00002	5	2194
1662-5161	10.3389/fnhum.2013.00845	5	2194
1662-5161	10.3389/fnhum.2013.00831	5	2194
1662-5161	10.3389/fnhum.2013.00822	5	2194
1662-5161	10.3389/fnhum.2013.00820	5	2194
1662-5161	10.3389/fnhum.2013.00802	5	2194
1662-5161	10.3389/fnhum.2013.00796	5	2194
1662-5161	10.3389/fnhum.2013.00791	5	2194
1662-5161	10.3389/fnhum.2013.00771	5	2194
1662-5161	10.3389/fnhum.2013.00735	5	2194
1662-5161	10.3389/fnhum.2013.00734	5	2194
1662-5161	10.3389/fnhum.2013.00717	5	2194
1662-5161	10.3389/fnhum.2013.00707	5	2194
1662-5161	10.3389/fnhum.2013.00703	5	2194
1662-5161	10.3389/fnhum.2013.00668	5	2194
1662-5161	10.3389/fnhum.2013.00635	5	2194
1662-5161	10.3389/fnhum.2013.00628	5	2194
1662-5161	10.3389/fnhum.2013.00627	5	2194
1662-5161	10.3389/fnhum.2013.00620	5	2194
1662-5161	10.3389/fnhum.2013.00605	5	2194
1662-5161	10.3389/fnhum.2013.00599	5	2194
1662-5161	10.3389/fnhum.2013.00573	5	2194
1662-5161	10.3389/fnhum.2013.00571	5	2194
1662-5161	10.3389/fnhum.2013.00566	5	2194
1662-5161	10.3389/fnhum.2013.00559	5	2194
1662-5161	10.3389/fnhum.2013.00546	5	2194
1662-5161	10.3389/fnhum.2013.00520	5	2194
1662-5161	10.3389/fnhum.2013.00512	5	2194
1662-5161	10.3389/fnhum.2013.00508	5	2194
1662-5161	10.3389/fnhum.2013.00507	5	2194
1662-5161	10.3389/fnhum.2013.00487	5	2194
1662-5161	10.3389/fnhum.2013.00479	5	2194
1662-5161	10.3389/fnhum.2013.00452	5	2194
1662-5161	10.3389/fnhum.2013.00449	5	2194
1662-5161	10.3389/fnhum.2013.00444	5	2194
1662-5161	10.3389/fnhum.2013.00431	5	2194
1662-5161	10.3389/fnhum.2013.00412	5	2194
1662-5161	10.3389/fnhum.2013.00392	5	2194
1662-5161	10.3389/fnhum.2013.00391	5	2194
1662-5161	10.3389/fnhum.2013.00381	5	2194
1662-5161	10.3389/fnhum.2013.00350	5	2194
1662-5161	10.3389/fnhum.2013.00323	5	2194
1662-5161	10.3389/fnhum.2013.00322	5	2194
1662-5161	10.3389/fnhum.2013.00313	5	2194
1662-5161	10.3389/fnhum.2013.00296	5	2194
1662-5161	10.3389/fnhum.2013.00284	5	2194
1662-5161	10.3389/fnhum.2013.00271	5	2194
1662-5161	10.3389/fnhum.2013.00256	5	2194
1662-5161	10.3389/fnhum.2013.00247	5	2194
1662-5161	10.3389/fnhum.2013.00199	5	2194
1662-5161	10.3389/fnhum.2013.00180	5	2194
1662-5161	10.3389/fnhum.2013.00177	5	2194
1662-5161	10.3389/fnhum.2013.00171	5	2194
1662-5161	10.3389/fnhum.2013.00169	5	2194
1662-5161	10.3389/fnhum.2013.00167	5	2194
1662-5161	10.3389/fnhum.2013.00160	5	2194
1662-5161	10.3389/fnhum.2013.00152	5	2194
1662-5161	10.3389/fnhum.2013.00148	5	2194
1662-5161	10.3389/fnhum.2013.00146	5	2194
1662-5161	10.3389/fnhum.2013.00145	5	2194
1662-5161	10.3389/fnhum.2013.00133	5	2194
1662-5161	10.3389/fnhum.2013.00089	5	2194
1662-5161	10.3389/fnhum.2013.00088	5	2194
1662-5161	10.3389/fnhum.2013.00080	5	2194
1662-5161	10.3389/fnhum.2013.00063	5	2194
1662-5161	10.3389/fnhum.2013.00038	5	2194
1662-5161	10.3389/fnhum.2013.00037	5	2194
1662-5161	10.3389/fnhum.2012.00354	5	2194
1662-5161	10.3389/fnhum.2012.00332	5	2194
1662-5161	10.3389/fnhum.2012.00329	5	2194
1662-5161	10.3389/fnhum.2012.00313	5	2194
1662-5161	10.3389/fnhum.2012.00306	5	2194
1662-5161	10.3389/fnhum.2012.00297	5	2194
1662-5161	10.3389/fnhum.2012.00296	5	2194
1662-5161	10.3389/fnhum.2012.00293	5	2194
1662-5161	10.3389/fnhum.2012.00292	5	2194
1662-5161	10.3389/fnhum.2012.00267	5	2194
1662-5161	10.3389/fnhum.2012.00256	5	2194
1662-5161	10.3389/fnhum.2012.00228	5	2194
1662-5161	10.3389/fnhum.2012.00218	5	2194
1662-5161	10.3389/fnhum.2012.00194	5	2194
1662-5161	10.3389/fnhum.2012.00187	5	2194
1662-5161	10.3389/fnhum.2012.00180	5	2194
1662-5161	10.3389/fnhum.2012.00172	5	2194
1662-5161	10.3389/fnhum.2012.00168	5	2194
1662-5161	10.3389/fnhum.2012.00167	5	2194
1662-5161	10.3389/fnhum.2012.00158	5	2194
1662-5161	10.3389/fnhum.2012.00143	5	2194
1662-5161	10.3389/fnhum.2012.00140	5	2194
1662-5161	10.3389/fnhum.2012.00139	5	2194
1662-5161	10.3389/fnhum.2012.00136	5	2194
1662-5161	10.3389/fnhum.2012.00127	5	2194
1662-5161	10.3389/fnhum.2012.00115	5	2194
1662-5161	10.3389/fnhum.2012.00109	5	2194
1662-5161	10.3389/fnhum.2012.00088	5	2194
1662-5161	10.3389/fnhum.2012.00079	5	2194
1662-5161	10.3389/fnhum.2012.00075	5	2194
1662-5161	10.3389/fnhum.2012.00056	5	2194
1662-5161	10.3389/fnhum.2012.00055	5	2194
1662-5161	10.3389/fnhum.2012.00042	5	2194
1662-5161	10.3389/fnhum.2012.00034	5	2194
1662-5161	10.3389/fnhum.2012.00021	5	2194
1662-5161	10.3389/fnhum.2011.00190	5	2194
1662-5161	10.3389/fnhum.2011.00173	5	2194
1662-5161	10.3389/fnhum.2011.00166	5	2194
1662-5161	10.3389/fnhum.2011.00150	5	2194
1662-5161	10.3389/fnhum.2011.00132	5	2194
1662-5161	10.3389/fnhum.2011.00127	5	2194
1662-5161	10.3389/fnhum.2011.00091	5	2194
1662-5161	10.3389/fnhum.2011.00082	5	2194
1662-5161	10.3389/fnhum.2011.00081	5	2194
1662-5161	10.3389/fnhum.2011.00074	5	2194
1662-5161	10.3389/fnhum.2011.00071	5	2194
1662-5161	10.3389/fnhum.2011.00070	5	2194
1662-5161	10.3389/fnhum.2011.00057	5	2194
1662-5161	10.3389/fnhum.2011.00048	5	2194
1662-5161	10.3389/fnhum.2011.00042	5	2194
1662-5161	10.3389/fnhum.2011.00032	5	2194
1662-5161	10.3389/fnhum.2011.00028	5	2194
1662-5161	10.3389/fnhum.2010.00229	5	2194
1662-5161	10.3389/fnhum.2010.00216	5	2194
1662-5161	10.3389/fnhum.2010.00203	5	2194
1662-5161	10.3389/fnhum.2010.00202	5	2194
1662-5161	10.3389/fnhum.2010.00198	5	2194
1662-5161	10.3389/fnhum.2010.00197	5	2194
1662-5161	10.3389/fnhum.2010.00196	5	2194
1662-5161	10.3389/fnhum.2010.00191	5	2194
1662-5161	10.3389/fnhum.2010.00184	5	2194
1662-5161	10.3389/fnhum.2010.00182	5	2194
1662-5161	10.3389/fnhum.2010.00181	5	2194
1662-5161	10.3389/fnhum.2010.00177	5	2194
1662-5161	10.3389/fnhum.2010.00167	5	2194
1662-5161	10.3389/fnhum.2010.00047	5	2194
1662-5161	10.3389/fnhum.2010.000421985	5	2194
1662-5161	10.3389/fnhum.2010.00027	5	2194
1662-5161	10.3389/fnhum.2010.00021	5	2194
1662-5188	10.3389/fncom.2013.00186	5	2194
1662-5188	10.3389/fncom.2013.00177	5	2194
1662-5188	10.3389/fncom.2013.00159	5	2194
1662-5188	10.3389/fncom.2013.00157	5	2194
1662-5188	10.3389/fncom.2013.00149	5	2194
1662-5188	10.3389/fncom.2013.00140	5	2194
1662-5188	10.3389/fncom.2013.00137	5	2194
1662-5188	10.3389/fncom.2013.00133	5	2194
1662-5188	10.3389/fncom.2013.00120	5	2194
1662-5188	10.3389/fncom.2013.00096	5	2194
1662-5188	10.3389/fncom.2013.00077	5	2194
1662-5188	10.3389/fncom.2013.00066	5	2194
1662-5188	10.3389/fncom.2013.00029	5	2194
1662-5188	10.3389/fncom.2013.00024	5	2194
1662-5188	10.3389/fncom.2012.00101	5	2194
1662-5188	10.3389/fncom.2012.00098	5	2194
1662-5188	10.3389/fncom.2012.00065	5	2194
1662-5188	10.3389/fncom.2012.00058	5	2194
1662-5188	10.3389/fncom.2012.00018	5	2194
1662-5188	10.3389/fncom.2012.00008	5	2194
1662-5188	10.3389/fncom.2012.00005	5	2194
1662-5188	10.3389/fncom.2012.00001	5	2194
1662-5188	10.3389/fncom.2011.00052	5	2194
1662-5188	10.3389/fncom.2011.00048	5	2194
1662-5188	10.3389/fncom.2011.00038	5	2194
1662-5188	10.3389/fncom.2011.00024	5	2194
1662-5188	10.3389/fncom.2011.00020	5	2194
1662-5188	10.3389/fncom.2010.00142	5	2194
1662-5110	10.3389/fncir.2013.00204	5	2194
1662-5110	10.3389/fncir.2013.00200	5	2194
1662-5110	10.3389/fncir.2013.00197	5	2194
1662-5110	10.3389/fncir.2013.00170	5	2194
1662-5110	10.3389/fncir.2013.00145	5	2194
1662-5110	10.3389/fncir.2013.00144	5	2194
1662-5110	10.3389/fncir.2013.00138	5	2194
1662-5110	10.3389/fncir.2013.00126	5	2194
1662-5110	10.3389/fncir.2013.00123	5	2194
1662-5110	10.3389/fncir.2013.00104	5	2194
1662-5110	10.3389/fncir.2013.00089	5	2194
1662-5110	10.3389/fncir.2013.00078	5	2194
1662-5110	10.3389/fncir.2013.00046	5	2194
1662-5110	10.3389/fncir.2013.00038	5	2194
1662-5110	10.3389/fncir.2013.00037	5	2194
1662-5110	10.3389/fncir.2013.00011	5	2194
1662-5110	10.3389/fncir.2013.00008	5	2194
1662-5110	10.3389/fncir.2012.00127	5	2194
1662-5110	10.3389/fncir.2012.00125	5	2194
1662-5110	10.3389/fncir.2012.00093	5	2194
1662-5110	10.3389/fncir.2012.00083	5	2194
1662-5110	10.3389/fncir.2012.00070	5	2194
1662-5110	10.3389/fncir.2012.00059	5	2194
1662-5110	10.3389/fncir.2012.00047	5	2194
1662-5110	10.3389/fncir.2012.00023	5	2194
1662-5110	10.3389/fncir.2012.00019	5	2194
1662-5110	10.3389/fncir.2012.00018	5	2194
1662-5110	10.3389/fncir.2012.00015	5	2194
1662-5110	10.3389/fncir.2012.00011	5	2194
1662-5110	10.3389/fncir.2012.00002	5	2194
1662-5110	10.3389/fncir.2011.00011	5	2194
1662-5110	10.3389/fncir.2011.00001	5	2194
1662-5110	10.3389/fncir.2010.00013	5	2194
1662-5102	10.3389/fncel.2013.00275	5	2194
1662-5102	10.3389/fncel.2013.00272	5	2194
1662-5102	10.3389/fncel.2013.00246	5	2194
1662-5102	10.3389/fncel.2013.00180	5	2194
1662-5102	10.3389/fncel.2013.00168	5	2194
1662-5102	10.3389/fncel.2013.00157	5	2194
1662-5102	10.3389/fncel.2013.00156	5	2194
1662-5102	10.3389/fncel.2013.00154	5	2194
1662-5102	10.3389/fncel.2013.00145	5	2194
1662-5102	10.3389/fncel.2013.00111	5	2194
1662-5102	10.3389/fncel.2013.00090	5	2194
1662-5102	10.3389/fncel.2013.00089	5	2194
1662-5102	10.3389/fncel.2013.00035	5	2194
1662-5102	10.3389/fncel.2013.00025	5	2194
1662-5102	10.3389/fncel.2012.00033	5	2194
1662-5102	10.3389/fncel.2012.00013	5	2194
1662-5102	10.3389/fncel.2012.00004	5	2194
1662-5102	10.3389/fncel.2011.00031	5	2194
1662-5102	10.3389/fncel.2010.00006	5	2194
1662-5102	10.3389/fncel.2010.00003	5	2194
1662-5102	10.3389/fnce1.2013.00226	5	2194
1662-5218	10.3389/fnbot.2013.00019	9	2194
1662-5153	10.3389/fnbeh.2013.00159	5	2194
1662-5153	10.3389/fnbeh.2013.00047	5	2194
1662-5153	10.3389/fnbeh.2013.00040	5	2194
1662-5153	10.3389/fnbeh.2013.00021	5	2194
1662-5153	10.3389/fnbeh.2013.00017	5	2194
1662-5153	10.3389/fnbeh.2013.00016	5	2194
1662-5153	10.3389/fnbeh.2013.00012	5	2194
1662-5153	10.3389/fnbeh.2013.00005	5	2194
1662-5153	10.3389/fnbeh.2013.00003	5	2194
1662-5153	10.3389/fnbeh.2012.00082	5	2194
1662-5153	10.3389/fnbeh.2012.00068	5	2194
1662-5153	10.3389/fnbeh.2012.00061	5	2194
1662-5153	10.3389/fnbeh.2012.00044	5	2194
1662-5153	10.3389/fnbeh.2012.00018	5	2194
1662-5153	10.3389/fnbeh.2012.00006	5	2194
1662-5153	10.3389/fnbeh.2012.00003	5	2194
1662-5153	10.3389/fnbeh.2011.00041	5	2194
1662-5153	10.3389/fnbeh.2010.00181	5	2194
1662-5153	10.3389/fnbeh.2010.00158	5	2194
1662-5153	10.3389/fnbeh.2010.00045	5	2194
1662-5153	10.3389/fnbeh.2010.00035	5	2194
1662-5153	10.3389/fnbeh.2010.00034	5	2194
1662-5129	10.3389/fnana.2012.00040	5	2194
1662-5129	10.3389/fnana.2012.00032	5	2194
1662-5129	10.3389/fnana.2012.00030	5	2194
1662-5129	10.3389/fnana.2012.00007	5	2194
1662-5129	10.3389/fnana.2011.00065	5	2194
1662-5129	10.3389/fnana.2011.00057	5	2194
1662-5129	10.3389/fnana.2011.00046	5	2194
1662-5129	10.3389/fnana.2011.00017	5	2194
1662-5129	10.3389/fnana.2011.00009	5	2194
1662-5129	10.3389/fnana.2011.00004	5	2194
1662-5129	10.3389/fnana.2010.00145	5	2194
1662-5129	10.3389/fnana.2010.00134	5	2194
1662-5129	10.3389/fnana.2010.00130	5	2194
1663-4365	10.3389/fnagi.2013.00093	5	2194
1663-4365	10.3389/fnagi.2013.00091	5	2194
1663-4365	10.3389/fnagi.2013.00090	5	2194
1663-4365	10.3389/fnagi.2013.00088	5	2194
1663-4365	10.3389/fnagi.2013.00069	5	2194
1663-4365	10.3389/fnagi.2013.00055	5	2194
1663-4365	10.3389/fnagi.2013.00053	5	2194
1663-4365	10.3389/fnagi.2013.00012	5	2194
1663-4365	10.3389/fnagi.2013.00011	5	2194
1663-4365	10.3389/fnagi.2012.00036	5	2194
1663-4365	10.3389/fnagi.2012.00009	5	2194
1663-4365	10.3389/fnagi.2012.00001	5	2194
1663-4365	10.3389/fnagi.2011.00011	5	2194
1663-4365	10.3389/fnagi.2011.00005	5	2194
1663-4365	10.3389/fnagi.2010.00032	5	2194
1664-302X	10.3389/fmicb.2013.00406	5	2194
1664-302X	10.3389/fmicb.2013.00404	5	2194
1664-302X	10.3389/fmicb.2013.00386	5	2194
1664-302X	10.3389/fmicb.2013.00373	5	2194
1664-302X	10.3389/fmicb.2013.00366	5	2194
1664-302X	10.3389/fmicb.2013.00365	5	2194
1664-302X	10.3389/fmicb.2013.00352	5	2194
1664-302X	10.3389/fmicb.2013.00308	5	2194
1664-302X	10.3389/fmicb.2013.00282	5	2194
1664-302X	10.3389/fmicb.2013.00279	5	2194
1664-302X	10.3389/fmicb.2013.00275	5	2194
1664-302X	10.3389/fmicb.2013.00249	5	2194
1664-302X	10.3389/fmicb.2013.00244	5	2194
1664-302X	10.3389/fmicb.2013.00233	5	2194
1664-302X	10.3389/fmicb.2013.00232	5	2194
1664-302X	10.3389/fmicb.2013.00225	5	2194
1664-302X	10.3389/fmicb.2013.00183	5	2194
1664-302X	10.3389/fmicb.2013.00163	5	2194
1664-302X	10.3389/fmicb.2013.00158	5	2194
1664-302X	10.3389/fmicb.2013.00155	5	2194
1664-302X	10.3389/fmicb.2013.00115	5	2194
1664-302X	10.3389/fmicb.2013.00110	5	2194
1664-302X	10.3389/fmicb.2013.00099	5	2194
1664-302X	10.3389/fmicb.2013.00094	5	2194
1664-302X	10.3389/fmicb.2013.00082	5	2194
1664-302X	10.3389/fmicb.2013.00077	5	2194
1664-302X	10.3389/fmicb.2013.00061	5	2194
1664-302X	10.3389/fmicb.2013.00050	5	2194
1664-302X	10.3389/fmicb.2013.00043	5	2194
1664-302X	10.3389/fmicb.2012.00428	5	2194
1664-302X	10.3389/fmicb.2012.00417	5	2194
1664-302X	10.3389/fmicb.2012.00404	5	2194
1664-302X	10.3389/fmicb.2012.00386	5	2194
1664-302X	10.3389/fmicb.2012.00364	5	2194
1664-302X	10.3389/fmicb.2012.00359	5	2194
1664-302X	10.3389/fmicb.2012.00357	5	2194
1664-302X	10.3389/fmicb.2012.00348	5	2194
1664-302X	10.3389/fmicb.2012.00347	5	2194
1664-302X	10.3389/fmicb.2012.00338	5	2194
1664-302X	10.3389/fmicb.2012.00331	5	2194
1664-302X	10.3389/fmicb.2012.00320	5	2194
1664-302X	10.3389/fmicb.2012.00315	5	2194
1664-302X	10.3389/fmicb.2012.00312	5	2194
1664-302X	10.3389/fmicb.2012.00301	5	2194
1664-302X	10.3389/fmicb.2012.00293	5	2194
1664-302X	10.3389/fmicb.2012.00276	5	2194
1664-302X	10.3389/fmicb.2012.00272	5	2194
1664-302X	10.3389/fmicb.2012.00263	5	2194
1664-302X	10.3389/fmicb.2012.00251	5	2194
1664-302X	10.3389/fmicb.2012.00231	5	2194
1664-302X	10.3389/fmicb.2012.00196	5	2194
1664-302X	10.3389/fmicb.2012.00195	5	2194
1664-302X	10.3389/fmicb.2012.00168	5	2194
1664-302X	10.3389/fmicb.2012.00144	5	2194
1664-302X	10.3389/fmicb.2012.00120	5	2194
1664-302X	10.3389/fmicb.2012.00113	5	2194
1664-302X	10.3389/fmicb.2012.00092	5	2194
1664-302X	10.3389/fmicb.2012.00090	5	2194
1664-302X	10.3389/fmicb.2012.00060	5	2194
1664-302X	10.3389/fmicb.2012.00057	5	2194
1664-302X	10.3389/fmicb.2012.00045	5	2194
1664-302X	10.3389/fmicb.2012.00033	5	2194
1664-302X	10.3389/fmicb.2012.00031	5	2194
1664-302X	10.3389/fmicb.2012.00008	5	2194
1664-302X	10.3389/fmicb.2011.00273	5	2194
1664-302X	10.3389/fmicb.2011.00261	5	2194
1664-302X	10.3389/fmicb.2011.00238	5	2194
1664-302X	10.3389/fmicb.2011.00234	5	2194
1664-302X	10.3389/fmicb.2011.00230	5	2194
1664-302X	10.3389/fmicb.2011.00204	5	2194
1664-302X	10.3389/fmicb.2011.00197	5	2194
1664-302X	10.3389/fmicb.2011.00162	5	2194
1664-302X	10.3389/fmicb.2011.00148	5	2194
1664-302X	10.3389/fmicb.2011.00134	5	2194
1664-302X	10.3389/fmicb.2011.00131	5	2194
1664-302X	10.3389/fmicb.2011.00129	5	2194
1664-302X	10.3389/fmicb.2011.00121	5	2194
1664-302X	10.3389/fmicb.2011.00114	5	2194
1664-302X	10.3389/fmicb.2011.00111	5	2194
1664-302X	10.3389/fmicb.2011.00102	5	2194
1664-302X	10.3389/fmicb.2011.00101	5	2194
1664-302X	10.3389/fmicb.2011.00094	5	2194
1664-302X	10.3389/fmicb.2011.00062	5	2194
1664-302X	10.3389/fmicb.2011.00059	5	2194
1664-302X	10.3389/fmicb.2011.00024	5	2194
1664-302X	10.3389/fmicb.2011.00018	5	2194
1664-302X	10.3389/fmicb.2011.00013	5	2194
1664-302X	10.3389/fmicb.2011.00011	5	2194
1664-302X	10.3389/fmicb.2011.00002	5	2194
1664-302X	10.3389/fmicb.2010.00144	5	2194
1664-302X	10.3389/fmicb.2010.00133	5	2194
1664-302X	10.3389/fmicb.2010.00129	5	2194
1664-302X	10.3389/fmicb.2010.00128	5	2194
1664-302X	10.3389/fmicb.2010.00120	5	2194
0278-0240	10.3233/DMA-2012-0909	4	1500
0278-0240	10.3233/DMA-2011-0794	4	1500
0278-0240	10.3233/DMA-2011-0768	4	1500
0278-0240	10.3233/DMA-2011-0761	4	1500
0278-0240	10.3233/DMA-2011-0750	4	1500
0278-0240	10.3233/DMA-2010-0746	4	1500
0278-0240	10.3233/DMA-2010-0740	4	1500
0278-0240	10.3233/DMA-2010-0738	4	1500
0278-0240	10.3233/DMA-2009-0674	4	1500
1916-0216	10.2310/7070.2012.00060	4	1960
1916-0216	10.2310/7070.2012.00016	4	1960
1916-0216	10.2310/7070.2011.110136	4	1960
1916-0216	10.2310/7070.2011.100235	4	1960
1916-0216	10.2310/7070.2011.100229	4	1960
1916-0216	10.2310/7070.2011.100199	4	1960
1916-0216	10.2310/7070.2011.100177	4	1960
1916-0216	10.2310/7070.2011.100099	4	1960
1916-0216	10.2310/7070.2010.100104	4	1960
1916-0216	10.2310/7070.2010.100018	4	1960
1916-0216	10.2310/7070.2010.090339	4	1960
1916-0216	10.2310/7070.2010.090292	4	1960
1916-0216	10.2310/7070.2010.090019	4	1960
1916-0216	10.2310/7070.2009.090110	4	1960
1916-0216	10.2310/7070.2009.080277	4	1960
1916-0216	10.2310/7070.2009.080264	4	1960
1916-0216	10.2310/7070.2009.080252	4	1960
1916-0216	10.2310/7070.2009.080211	4	1960
1916-0216	10.2310/7070.2009.080194	4	1960
1916-0216	10.2310/7070.2009.080192	4	1960
1916-0216	10.2310/7070.2009.080159	4	1960
1916-0216	10.2310/7070.2009.080157	4	1960
1916-0216	10.2310/7070.2009.080075	4	1960
1916-0216	10.2310/7070.2009.070315	4	1960
1916-0216	10.2310/7070.2008.OA0210	4	1960
1916-0216	10.2310/7070.2007.E0011	4	1960
0717-3458	10.2225/vol15-issue4-fulltex	6	1100
0717-3458	10.2225/vol14-issue3-fulltex	6	1100
1176-6336	10.2147/TCRM.S45412	4	2200
1176-6336	10.2147/TCRM.S38852	4	2200
1176-6336	10.2147/TCRM.S17413	4	2200
1176-6336	10.2147/TCRM.S11987	4	2200
1176-6336	10.2147/TCRM.S11325	4	2200
1177-889X	10.2147/PPA.S6494	4	2200
1177-889X	10.2147/PPA.S53235	4	2200
1177-889X	10.2147/PPA.S45823	4	2200
1177-889X	10.2147/PPA.S44595	4	2200
1177-889X	10.2147/PPA.S43486	4	2200
1177-889X	10.2147/PPA.S42637	4	2200
1177-889X	10.2147/PPA.S35840	4	2200
1177-889X	10.2147/PPA.S32690	4	2200
1177-889X	10.2147/PPA.S31067	4	2200
1177-889X	10.2147/PPA.S30797	4	2200
1177-889X	10.2147/PPA.S30244	4	2200
1177-889X	10.2147/PPA.S30040	4	2200
1177-889X	10.2147/PPA.S29606	4	2200
1177-889X	10.2147/PPA.S25971	4	2200
1177-889X	10.2147/PPA.S23780	4	2200
1177-889X	10.2147/PPA.S22943	4	2200
1177-889X	10.2147/PPA.S22940	4	2200
1177-889X	10.2147/PPA.S16236	4	2200
1177-889X	10.2147/PPA.S14217	4	2200
1178-6930	10.2147/OTT.S53625	4	2200
1178-6930	10.2147/OTT.S45872	4	2200
1178-6930	10.2147/OTT.S28147	4	2200
1178-6930	10.2147/OTT.S10188	4	2200
1176-6328	10.2147/NDT.S7460	5	2200
1176-6328	10.2147/NDT.S5235	5	2200
1176-6328	10.2147/NDT.S52298	5	2200
1176-6328	10.2147/NDT.S41557	5	2200
1176-6328	10.2147/NDT.S40503	5	2200
1176-6328	10.2147/NDT.S40213	5	2200
1176-6328	10.2147/NDT.S34811	5	2200
1176-6328	10.2147/NDT.S32301	5	2200
1176-6328	10.2147/NDT.S30224	5	2200
1176-6328	10.2147/NDT.S29670	5	2200
1176-6328	10.2147/NDT.S27456	5	2200
1176-6328	10.2147/NDT.S17259	5	2200
1176-6328	10.2147/NDT.S13405	5	2200
1176-6328	10.2147/NDT.S12531	5	2200
1176-6328	10.2147/NDT.S12044	5	2200
1176-6328	10.2147/NDT.520173	5	2200
1176-9106	10.2147/COPD.S53619	4	1865
1176-9106	10.2147/COPD.S34186	4	1865
1176-9106	10.2147/COPD.S33714	4	1865
1176-9106	10.2147/COPD.S32765	4	1865
1176-9106	10.2147/COPD.S29750	4	1865
1176-9106	10.2147/COPD.S29444	4	1865
1176-9106	10.2147/COPD.S28994	4	1865
1176-9106	10.2147/COPD.S27320	4	1865
1176-9106	10.2147/COPD.S27319	4	1865
1176-9106	10.2147/COPD.S18279	4	1865
1176-9106	10.2147/COPD.S17864	4	1865
1176-9106	10.2147/COPD.S10771	4	1865
1176-9092	10.2147/CIA.S44926	4	2200
1176-9092	10.2147/CIA.S41941	4	2200
1176-9092	10.2147/CIA.S37818	4	2200
1176-9092	10.2147/CIA.S34789	4	2200
1176-9092	10.2147/CIA.S32536	4	2200
1176-9092	10.2147/CIA.S30729	4	2200
1176-9092	10.2147/CIA.S27105	4	2200
1176-9092	10.2147/CIA.S23783	4	2200
1176-9092	10.2147/CIA.S14566	4	2200
2160-1836	10.1534/g3.113.008839	5	1950
2160-1836	10.1534/g3.113.008185	5	1950
2160-1836	10.1534/g3.113.008011	5	1950
2160-1836	10.1534/g3.113.007914	5	1950
2160-1836	10.1534/g3.113.007898	5	1950
2160-1836	10.1534/g3.113.007229	5	1950
2160-1836	10.1534/g3.113.007195	5	1950
2160-1836	10.1534/g3.113.007021	5	1950
2160-1836	10.1534/g3.113.007013	5	1950
2160-1836	10.1534/g3.113.006916	5	1950
2160-1836	10.1534/g3.113.006817	5	1950
2160-1836	10.1534/g3.113.006791	5	1950
2160-1836	10.1534/g3.113.006619	5	1950
2160-1836	10.1534/g3.113.006569	5	1950
2160-1836	10.1534/g3.113.006437	5	1950
2160-1836	10.1534/g3.113.006270	5	1950
2160-1836	10.1534/g3.113.006247	5	1950
2160-1836	10.1534/g3.113.006197	5	1950
2160-1836	10.1534/g3.113.006130	5	1950
2160-1836	10.1534/g3.113.005975	5	1950
2160-1836	10.1534/g3.113.005967	5	1950
2160-1836	10.1534/g3.113.005769	5	1950
2160-1836	10.1534/g3.113.005728	5	1950
2160-1836	10.1534/g3.113.005595	5	1950
2160-1836	10.1534/g3.112.005389	5	1950
2160-1836	10.1534/g3.112.005348	5	1950
2160-1836	10.1534/g3.112.004986	5	1950
2160-1836	10.1534/g3.112.004929	5	1950
2160-1836	10.1534/g3.112.004754	5	1950
2160-1836	10.1534/g3.112.004739	5	1950
2160-1836	10.1534/g3.112.004598	5	1950
2160-1836	10.1534/g3.112.004481	5	1950
2160-1836	10.1534/g3.112.004465	5	1950
2160-1836	10.1534/g3.112.004333	5	1950
2160-1836	10.1534/g3.112.004077	5	1950
2160-1836	10.1534/g3.112.004044	5	1950
2160-1836	10.1534/g3.112.003871	5	1950
2160-1836	10.1534/g3.112.003830	5	1950
2160-1836	10.1534/g3.112.003681	5	1950
2160-1836	10.1534/g3.112.003558	5	1950
2160-1836	10.1534/g3.112.003459	5	1950
2160-1836	10.1534/g3.112.003251	5	1950
2160-1836	10.1534/g3.112.003202	5	1950
2160-1836	10.1534/g3.112.002980	5	1950
2160-1836	10.1534/g3.112.002840	5	1950
2160-1836	10.1534/g3.112.002733	5	1950
2160-1836	10.1534/g3.112.002675	5	1950
2160-1836	10.1534/g3.112.002659	5	1950
2160-1836	10.1534/g3.112.002584	5	1950
2160-1836	10.1534/g3.112.002279	5	1950
2160-1836	10.1534/g3.112.002261	5	1950
2160-1836	10.1534/g3.112.002238	5	1950
2160-1836	10.1534/g3.111.001933	5	1950
2160-1836	10.1534/g3.111.001701	5	1950
2160-1836	10.1534/g3.111.001677	5	1950
2160-1836	10.1534/g3.111.001552	5	1950
2160-1836	10.1534/g3.111.001495	5	1950
2160-1836	10.1534/g3.111.001164	5	1950
2160-1836	10.1534/g3.111.001107	5	1950
2160-1836	10.1534/g3.111.000976	5	1950
2160-1836	10.1534/g3.111.000968	5	1950
2160-1836	10.1534/g3.111.000927	5	1950
2160-1836	10.1534/g3.111.000836/-/DC1	5	1950
2160-1836	10.1534/g3.111.000828	5	1950
2160-1836	10.1534/g3.111.000778	5	1950
2160-1836	10.1534/g3.111.000323	5	1950
2160-1836	10.1534/g3.111.000273	5	1950
2160-1836	10.1534/g3.111.000174	5	1950
1932-6203	10.1371/journal.prone.005075	4	1350
1553-7366	10.1371/journal.ppat.1003780	5	2250
1553-7366	10.1371/journal.ppat.1003754	5	2250
1553-7366	10.1371/journal.ppat.1003613	5	2250
1553-7366	10.1371/journal.ppat.1003182	5	2250
1553-7366	10.1371/journal.ppat.1002834	5	2250
1553-7366	10.1371/journal.ppat.1002804	5	2250
1553-7366	10.1371/journal.ppat.1002612	5	2250
1553-7366	10.1371/journal.ppat.1002602	5	2250
1553-7366	10.1371/journal.ppat.1002593	5	2250
1553-7366	10.1371/journal.ppat.1002588	5	2250
1553-7366	10.1371/journal.ppat.1002551	5	2250
1553-7366	10.1371/journal.ppat.1002547	5	2250
1553-7366	10.1371/journal.ppat.1002529	5	2250
1553-7366	10.1371/journal.ppat.1002522	5	2250
1553-7366	10.1371/journal.ppat.1002511	5	2250
1553-7366	10.1371/journal.ppat.1002510	5	2250
1553-7366	10.1371/journal.ppat.1002505	5	2250
1553-7366	10.1371/journal.ppat.1002499	5	2250
1553-7366	10.1371/journal.ppat.1002469	5	2250
1553-7366	10.1371/journal.ppat.1002461	5	2250
1553-7366	10.1371/journal.ppat.1002451	5	2250
1553-7366	10.1371/journal.ppat.1002449	5	2250
1553-7366	10.1371/journal.ppat.1002436	5	2250
1553-7366	10.1371/journal.ppat.1002433	5	2250
1553-7366	10.1371/journal.ppat.1002428	5	2250
1553-7366	10.1371/journal.ppat.1002417	5	2250
1553-7366	10.1371/journal.ppat.1002408	5	2250
1553-7366	10.1371/journal.ppat.1002402	5	2250
1553-7366	10.1371/journal.ppat.1002395	5	2250
1553-7366	10.1371/journal.ppat.1002394	5	2250
1553-7366	10.1371/journal.ppat.1002391	5	2250
1553-7366	10.1371/journal.ppat.1002382	5	2250
1553-7366	10.1371/journal.ppat.1002361	5	2250
1553-7366	10.1371/journal.ppat.1002356	5	2250
1553-7366	10.1371/journal.ppat.1002339	5	2250
1553-7366	10.1371/journal.ppat.1002338	5	2250
1553-7366	10.1371/journal.ppat.1002337	5	2250
1553-7366	10.1371/journal.ppat.1002329	5	2250
1553-7366	10.1371/journal.ppat.1002314	5	2250
1553-7366	10.1371/journal.ppat.1002301	5	2250
1553-7366	10.1371/journal.ppat.1002300	5	2250
1553-7366	10.1371/journal.ppat.1002297	5	2250
1553-7366	10.1371/journal.ppat.1002292	5	2250
1553-7366	10.1371/journal.ppat.1002286	5	2250
1553-7366	10.1371/journal.ppat.1002285	5	2250
1553-7366	10.1371/journal.ppat.1002281	5	2250
1553-7366	10.1371/journal.ppat.1002270	5	2250
1553-7366	10.1371/journal.ppat.1002265	5	2250
1553-7366	10.1371/journal.ppat.1002252	5	2250
1553-7366	10.1371/journal.ppat.1002227	5	2250
1553-7366	10.1371/journal.ppat.1002218	5	2250
1553-7366	10.1371/journal.ppat.1002210	5	2250
1553-7366	10.1371/journal.ppat.1002209	5	2250
1553-7366	10.1371/journal.ppat.1002200	5	2250
1553-7366	10.1371/journal.ppat.1002198	5	2250
1553-7366	10.1371/journal.ppat.1002192	5	2250
1553-7366	10.1371/journal.ppat.1002191	5	2250
1553-7366	10.1371/journal.ppat.1002184	5	2250
1553-7366	10.1371/journal.ppat.1002182	5	2250
1553-7366	10.1371/journal.ppat.1002175	5	2250
1553-7366	10.1371/journal.ppat.1002167	5	2250
1553-7366	10.1371/journal.ppat.1002155	5	2250
1553-7366	10.1371/journal.ppat.1002153	5	2250
1553-7366	10.1371/journal.ppat.1002151	5	2250
1553-7366	10.1371/journal.ppat.1002150	5	2250
1553-7366	10.1371/journal.ppat.1002141	5	2250
1553-7366	10.1371/journal.ppat.1002139	5	2250
1553-7366	10.1371/journal.ppat.1002130	5	2250
1553-7366	10.1371/journal.ppat.1002127	5	2250
1553-7366	10.1371/journal.ppat.1002120	5	2250
1553-7366	10.1371/journal.ppat.1002112	5	2250
1553-7366	10.1371/journal.ppat.1002101	5	2250
1553-7366	10.1371/journal.ppat.1002084	5	2250
1553-7366	10.1371/journal.ppat.1002082	5	2250
1553-7366	10.1371/journal.ppat.1002077	5	2250
1553-7366	10.1371/journal.ppat.1002074	5	2250
1553-7366	10.1371/journal.ppat.1002073	5	2250
1553-7366	10.1371/journal.ppat.1002066	5	2250
1553-7366	10.1371/journal.ppat.1002064	5	2250
1553-7366	10.1371/journal.ppat.1002061	5	2250
1553-7366	10.1371/journal.ppat.1002036	5	2250
1553-7366	10.1371/journal.ppat.1002030	5	2250
1553-7366	10.1371/journal.ppat.1002017	5	2250
1553-7366	10.1371/journal.ppat.1002013	5	2250
1553-7366	10.1371/journal.ppat.1002007	5	2250
1553-7366	10.1371/journal.ppat.1002005	5	2250
1553-7366	10.1371/journal.ppat.1001346	5	2250
1553-7366	10.1371/journal.ppat.1001341	5	2250
1553-7366	10.1371/journal.ppat.1001332	5	2250
1553-7366	10.1371/journal.ppat.1001326	5	2250
1553-7366	10.1371/journal.ppat.1001316	5	2250
1553-7366	10.1371/journal.ppat.1001314	5	2250
1553-7366	10.1371/journal.ppat.1001313	5	2250
1553-7366	10.1371/journal.ppat.1001306	5	2250
1553-7366	10.1371/journal.ppat.1001303	5	2250
1553-7366	10.1371/journal.ppat.1001295	5	2250
1553-7366	10.1371/journal.ppat.1001293	5	2250
1553-7366	10.1371/journal.ppat.1001289	5	2250
1553-7366	10.1371/journal.ppat.1001264	5	2250
1553-7366	10.1371/journal.ppat.1001258	5	2250
1553-7366	10.1371/journal.ppat.1001243	5	2250
1553-7366	10.1371/journal.ppat.1001209	5	2250
1553-7366	10.1371/journal.ppat.1001207	5	2250
1553-7366	10.1371/journal.ppat.1001195	5	2250
1553-7366	10.1371/journal.ppat.1001186	5	2250
1553-7366	10.1371/journal.ppat.1001148	5	2250
1553-7366	10.1371/journal.ppat.1001140	5	2250
1553-7366	10.1371/journal.ppat.1001127	5	2250
1553-7366	10.1371/journal.ppat.1001122	5	2250
1553-7366	10.1371/journal.ppat.1001111	5	2250
1553-7366	10.1371/journal.ppat.1001103	5	2250
1553-7366	10.1371/journal.ppat.1001094	5	2250
1553-7366	10.1371/journal.ppat.1001060	5	2250
1553-7366	10.1371/journal.ppat.1001056	5	2250
1553-7366	10.1371/journal.ppat.1001052	5	2250
1553-7366	10.1371/journal.ppat.1001047	5	2250
1553-7366	10.1371/journal.ppat.1001044	5	2250
1553-7366	10.1371/journal.ppat.1001020	5	2250
1553-7366	10.1371/journal.ppat.1001005	5	2250
1553-7366	10.1371/journal.ppat.1001003	5	2250
1553-7366	10.1371/journal.ppat.1001001	5	2250
1553-7366	10.1371/journal.ppat.1000999	5	2250
1553-7366	10.1371/journal.ppat.1000993	5	2250
1553-7366	10.1371/journal.ppat.1000982	5	2250
1553-7366	10.1371/journal.ppat.1000968	5	2250
1553-7366	10.1371/journal.ppat.1000958	5	2250
1553-7366	10.1371/journal.ppat.1000957	5	2250
1553-7366	10.1371/journal.ppat.1000955	5	2250
1553-7366	10.1371/journal.ppat.1000937	5	2250
1553-7366	10.1371/journal.ppat.1000936	5	2250
1553-7366	10.1371/journal.ppat.1000934	5	2250
1553-7366	10.1371/journal.ppat.1000917	5	2250
1553-7366	10.1371/journal.ppat.1000909	5	2250
1553-7366	10.1371/journal.ppat.1000906	5	2250
1553-7366	10.1371/journal.ppat.1000903	5	2250
1553-7366	10.1371/journal.ppat.1000902	5	2250
1553-7366	10.1371/journal.ppat.1000900	5	2250
1553-7366	10.1371/journal.ppat.1000884	5	2250
1553-7366	10.1371/journal.ppat.1000861	5	2250
1553-7366	10.1371/journal.ppat.1000851	5	2250
1553-7366	10.1371/journal.ppat.1000847	5	2250
1553-7366	10.1371/journal.ppat.1000846	5	2250
1553-7366	10.1371/journal.ppat.1000841	5	2250
1553-7366	10.1371/journal.ppat.1000828	5	2250
1553-7366	10.1371/journal.ppat.1000827	5	2250
1553-7366	10.1371/journal.ppat.1000826	5	2250
1553-7366	10.1371/journal.ppat.1000810	5	2250
1553-7366	10.1371/journal.ppat.1000790	5	2250
1553-7366	10.1371/journal.ppat.1000774	5	2250
1553-7366	10.1371/journal.ppat.1000766	5	2250
1553-7366	10.1371/journal.ppat.1000764	5	2250
1553-7366	10.1371/journal.ppat.1000761	5	2250
1553-7366	10.1371/journal.ppat.1000751	5	2250
1553-7366	10.1371/journal.ppat.1000748	5	2250
1553-7366	10.1371/journal.ppat.1000747	5	2250
1553-7366	10.1371/journal.ppat.1000741	5	2250
1553-7366	10.1371/journal.ppat.1000739	5	2250
1553-7366	10.1371/journal.ppat.1000738	5	2250
1553-7366	10.1371/journal.ppat.1000736	5	2250
1553-7366	10.1371/journal.ppat.1000733	5	2250
1553-7366	10.1371/journal.ppat.1000732	5	2250
1553-7366	10.1371/journal.ppat.1000708	5	2250
1553-7366	10.1371/journal.ppat.1000703	5	2250
1553-7366	10.1371/journal.ppat.1000701	5	2250
1553-7366	10.1371/journal.ppat.1000700	5	2250
1553-7366	10.1371/journal.ppat.1000699	5	2250
1553-7366	10.1371/journal.ppat.1000695	5	2250
1553-7366	10.1371/journal.ppat.1000691	5	2250
1553-7366	10.1371/journal.ppat.1000689	5	2250
1553-7366	10.1371/journal.ppat.1000686	5	2250
1553-7366	10.1371/journal.ppat.1000673	5	2250
1553-7366	10.1371/journal.ppat.1000671	5	2250
1553-7366	10.1371/journal.ppat.1000665	5	2250
1553-7366	10.1371/journal.ppat.1000663	5	2250
1553-7366	10.1371/journal.ppat.1000660	5	2250
1553-7366	10.1371/journal.ppat.1000648	5	2250
1553-7366	10.1371/journal.ppat.1000641	5	2250
1553-7366	10.1371/journal.ppat.1000610	5	2250
1553-7366	10.1371/journal.ppat.1000609	5	2250
1553-7366	10.1371/journal.ppat.1000608	5	2250
1553-7366	10.1371/journal.ppat.1000606	5	2250
1553-7366	10.1371/journal.ppat.1000575	5	2250
1553-7366	10.1371/journal.ppat.1000573	5	2250
1553-7366	10.1371/journal.ppat.1000570	5	2250
1553-7366	10.1371/journal.ppat.1000568	5	2250
1553-7366	10.1371/journal.ppat.1000559	5	2250
1553-7366	10.1371/journal.ppat.1000556	5	2250
1553-7366	10.1371/journal.ppat.1000554	5	2250
1553-7366	10.1371/journal.ppat.1000550	5	2250
1553-7366	10.1371/journal.ppat.1000547	5	2250
1553-7366	10.1371/journal.ppat.1000526	5	2250
1553-7366	10.1371/journal.ppat.1000515	5	2250
1553-7366	10.1371/journal.ppat.1000505	5	2250
1553-7366	10.1371/journal.ppat.1000501	5	2250
1553-7366	10.1371/journal.ppat.1000500	5	2250
1553-7366	10.1371/journal.ppat.1000495	5	2250
1553-7366	10.1371/journal.ppat.1000489	5	2250
1553-7366	10.1371/journal.ppat.1000486	5	2250
1553-7366	10.1371/journal.ppat.1000476	5	2250
1553-7366	10.1371/journal.ppat.1000465	5	2250
1553-7366	10.1371/journal.ppat.1000458	5	2250
1553-7366	10.1371/journal.ppat.1000450	5	2250
1553-7366	10.1371/journal.ppat.1000437	5	2250
1553-7366	10.1371/journal.ppat.1000434	5	2250
1553-7366	10.1371/journal.ppat.1000433	5	2250
1553-7366	10.1371/journal.ppat.1000430	5	2250
1553-7366	10.1371/journal.ppat.1000429	5	2250
1553-7366	10.1371/journal.ppat.1000427	5	2250
1553-7366	10.1371/journal.ppat.1000420	5	2250
1553-7366	10.1371/journal.ppat.1000400	5	2250
1553-7366	10.1371/journal.ppat.1000395	5	2250
1553-7366	10.1371/journal.ppat.1000394	5	2250
1553-7366	10.1371/journal.ppat.1000392	5	2250
1553-7366	10.1371/journal.ppat.1000390	5	2250
1553-7366	10.1371/journal.ppat.1000389	5	2250
1553-7366	10.1371/journal.ppat.1000379	5	2250
1553-7366	10.1371/journal.ppat.1000377	5	2250
1553-7366	10.1371/journal.ppat.1000366	5	2250
1553-7366	10.1371/journal.ppat.1000365	5	2250
1553-7366	10.1371/journal.ppat.1000361	5	2250
1553-7366	10.1371/journal.ppat.1000360	5	2250
1553-7366	10.1371/journal.ppat.1000358	5	2250
1553-7366	10.1371/journal.ppat.1000357	5	2250
1553-7366	10.1371/journal.ppat.1000354	5	2250
1553-7366	10.1371/journal.ppat.1000344	5	2250
1553-7366	10.1371/journal.ppat.1000343	5	2250
1553-7366	10.1371/journal.ppat.1000342	5	2250
1553-7366	10.1371/journal.ppat.1000334	5	2250
1553-7366	10.1371/journal.ppat.1000329	5	2250
1553-7366	10.1371/journal.ppat.1000327	5	2250
1553-7366	10.1371/journal.ppat.1000313	5	2250
1553-7366	10.1371/journal.ppat.1000300	5	2250
1553-7366	10.1371/journal.ppat.1000296	5	2250
1553-7366	10.1371/journal.ppat.1000295	5	2250
1553-7366	10.1371/journal.ppat.1000286	5	2250
1553-7366	10.1371/journal.ppat.1000276	5	2250
1553-7366	10.1371/journal.ppat.1000275	5	2250
1553-7366	10.1371/journal.ppat.1000272	5	2250
1553-7366	10.1371/journal.ppat.1000265	5	2250
1553-7366	10.1371/journal.ppat.1000261	5	2250
1553-7366	10.1371/journal.ppat.1000260	5	2250
1553-7366	10.1371/journal.ppat.1000259	5	2250
1932-6203	10.1371/journal.pone.0085662	13	1350
1932-6203	10.1371/journal.pone.0085642	5	1350
1932-6203	10.1371/journal.pone.0085624	5	1350
1932-6203	10.1371/journal.pone.0085475	5	1350
1932-6203	10.1371/journal.pone.0085447	4	1350
1932-6203	10.1371/journal.pone.0085443	5	1350
1932-6203	10.1371/journal.pone.0085382	10	1350
1932-6203	10.1371/journal.pone.0085369	5	1350
1932-6203	10.1371/journal.pone.0085365	4	1350
1932-6203	10.1371/journal.pone.0085244	4	1350
1932-6203	10.1371/journal.pone.0085221	5	1350
1932-6203	10.1371/journal.pone.0085179	4	1350
1932-6203	10.1371/journal.pone.0085071	4	1350
1932-6203	10.1371/journal.pone.0085066	4	1350
1932-6203	10.1371/journal.pone.0085023	5	1350
1932-6203	10.1371/journal.pone.0084951	4	1350
1932-6203	10.1371/journal.pone.0084890	4	1350
1932-6203	10.1371/journal.pone.0084841	5	1350
1932-6203	10.1371/journal.pone.0084826	4	1350
1932-6203	10.1371/journal.pone.0084806	5	1350
1932-6203	10.1371/journal.pone.0084776	4	1350
1932-6203	10.1371/journal.pone.0084716	5	1350
1932-6203	10.1371/journal.pone.0084685	5	1350
1932-6203	10.1371/journal.pone.0084669	6	1350
1932-6203	10.1371/journal.pone.0084664	5	1350
1932-6203	10.1371/journal.pone.0084620	5	1350
1932-6203	10.1371/journal.pone.0084561	6	1350
1932-6203	10.1371/journal.pone.0084497	5	1350
1932-6203	10.1371/journal.pone.0084481	4	1350
1932-6203	10.1371/journal.pone.0084448	6	1350
1932-6203	10.1371/journal.pone.0084425	4	1350
1932-6203	10.1371/journal.pone.0084313	2	1350
1932-6203	10.1371/journal.pone.0084303	6	1350
1932-6203	10.1371/journal.pone.0084199	5	1350
1932-6203	10.1371/journal.pone.0084173	2	1350
1932-6203	10.1371/journal.pone.0084160	5	1350
1932-6203	10.1371/journal.pone.0084091	5	1350
1932-6203	10.1371/journal.pone.0084074	6	1350
1932-6203	10.1371/journal.pone.0084058	4	1350
1932-6203	10.1371/journal.pone.0084044	5	1350
1932-6203	10.1371/journal.pone.0084010	5	1350
1932-6203	10.1371/journal.pone.0084004	4	1350
1932-6203	10.1371/journal.pone.0083984	5	1350
1932-6203	10.1371/journal.pone.0083974	5	1350
1932-6203	10.1371/journal.pone.0083970	6	1350
1932-6203	10.1371/journal.pone.0083964	4	1350
1932-6203	10.1371/journal.pone.0083939	9	1350
1932-6203	10.1371/journal.pone.0083909	5	1350
1932-6203	10.1371/journal.pone.0083898	6	1350
1932-6203	10.1371/journal.pone.0083881	4	1350
1932-6203	10.1371/journal.pone.0083810	5	1350
1932-6203	10.1371/journal.pone.0083809	10	1350
1932-6203	10.1371/journal.pone.0083755	5	1350
1932-6203	10.1371/journal.pone.0083726	5	1350
1932-6203	10.1371/journal.pone.0083667	13	1350
1932-6203	10.1371/journal.pone.0083649	5	1350
1932-6203	10.1371/journal.pone.0083643	5	1350
1932-6203	10.1371/journal.pone.0083598	4	1350
1932-6203	10.1371/journal.pone.0083573	13	1350
1932-6203	10.1371/journal.pone.0083545	5	1350
1932-6203	10.1371/journal.pone.0083531	5	1350
1932-6203	10.1371/journal.pone.0083514	5	1350
1932-6203	10.1371/journal.pone.0083496	7	1350
1932-6203	10.1371/journal.pone.0083485	6	1350
1932-6203	10.1371/journal.pone.0083483	5	1350
1932-6203	10.1371/journal.pone.0083480	5	1350
1932-6203	10.1371/journal.pone.0083476	6	1350
1932-6203	10.1371/journal.pone.0083474	5	1350
1932-6203	10.1371/journal.pone.0083420	6	1350
1932-6203	10.1371/journal.pone.0083405	2	1350
1932-6203	10.1371/journal.pone.0083403	6	1350
1932-6203	10.1371/journal.pone.0083354	6	1350
1932-6203	10.1371/journal.pone.0083347	5	1350
1932-6203	10.1371/journal.pone.0083314	4	1350
1932-6203	10.1371/journal.pone.0083248	6	1350
1932-6203	10.1371/journal.pone.0083194	6	1350
1932-6203	10.1371/journal.pone.0083177	5	1350
1932-6203	10.1371/journal.pone.0083171	5	1350
1932-6203	10.1371/journal.pone.0083145	4	1350
1932-6203	10.1371/journal.pone.0083143	12	1350
1932-6203	10.1371/journal.pone.0083122	4	1350
1932-6203	10.1371/journal.pone.0083077	6	1350
1932-6203	10.1371/journal.pone.0083067	5	1350
1932-6203	10.1371/journal.pone.0083058	13	1350
1932-6203	10.1371/journal.pone.0083039	5	1350
1932-6203	10.1371/journal.pone.0082984	13	1350
1932-6203	10.1371/journal.pone.0082982	4	1350
1932-6203	10.1371/journal.pone.0082967	5	1350
1932-6203	10.1371/journal.pone.0082966	5	1350
1932-6203	10.1371/journal.pone.0082956	4	1350
1932-6203	10.1371/journal.pone.0082951	4	1350
1932-6203	10.1371/journal.pone.0082948	5	1350
1932-6203	10.1371/journal.pone.0082937	2	1350
1932-6203	10.1371/journal.pone.0082925	5	1350
1932-6203	10.1371/journal.pone.0082901	4	1350
1932-6203	10.1371/journal.pone.0082899	5	1350
1932-6203	10.1371/journal.pone.0082859	4	1350
1932-6203	10.1371/journal.pone.0082856	5	1350
1932-6203	10.1371/journal.pone.0082847	4	1350
1932-6203	10.1371/journal.pone.0082831	10	1350
1932-6203	10.1371/journal.pone.0082808	6	1350
1932-6203	10.1371/journal.pone.0082772	5	1350
1932-6203	10.1371/journal.pone.0082754	8	1350
1932-6203	10.1371/journal.pone.0082730	6	1350
1932-6203	10.1371/journal.pone.0082720	13	1350
1932-6203	10.1371/journal.pone.0082709	4	1350
1932-6203	10.1371/journal.pone.0082700	4	1350
1932-6203	10.1371/journal.pone.0082683	4	1350
1932-6203	10.1371/journal.pone.0082679	4	1350
1932-6203	10.1371/journal.pone.0082678	10	1350
1932-6203	10.1371/journal.pone.0082665	4	1350
1932-6203	10.1371/journal.pone.0082621	5	1350
1932-6203	10.1371/journal.pone.0082610	5	1350
1932-6203	10.1371/journal.pone.0082593	5	1350
1932-6203	10.1371/journal.pone.0082537	4	1350
1932-6203	10.1371/journal.pone.0082531	12	1350
1932-6203	10.1371/journal.pone.0082521	12	1350
1932-6203	10.1371/journal.pone.0082477	6	1350
1932-6203	10.1371/journal.pone.0082476	4	1350
1932-6203	10.1371/journal.pone.0082443	6	1350
1932-6203	10.1371/journal.pone.0082422	5	1350
1932-6203	10.1371/journal.pone.0082420	5	1350
1932-6203	10.1371/journal.pone.0082406	4	1350
1932-6203	10.1371/journal.pone.0082404	10	1350
1932-6203	10.1371/journal.pone.0082386	4	1350
1932-6203	10.1371/journal.pone.0082374	6	1350
1932-6203	10.1371/journal.pone.0082310	4	1350
1932-6203	10.1371/journal.pone.0082291	4	1350
1932-6203	10.1371/journal.pone.0082290	6	1350
1932-6203	10.1371/journal.pone.0082267	2	1350
1932-6203	10.1371/journal.pone.0082246	5	1350
1932-6203	10.1371/journal.pone.0082238	6	1350
1932-6203	10.1371/journal.pone.0082224	5	1350
1932-6203	10.1371/journal.pone.0082194	5	1350
1932-6203	10.1371/journal.pone.0082184	5	1350
1932-6203	10.1371/journal.pone.0082169	5	1350
1932-6203	10.1371/journal.pone.0082146	9	1350
1932-6203	10.1371/journal.pone.0082134	4	1350
1932-6203	10.1371/journal.pone.0082127	4	1350
1932-6203	10.1371/journal.pone.0082098	4	1350
1932-6203	10.1371/journal.pone.0082076	5	1350
1932-6203	10.1371/journal.pone.0082061	4	1350
1932-6203	10.1371/journal.pone.0082048	5	1350
1932-6203	10.1371/journal.pone.0082032	6	1350
1932-6203	10.1371/journal.pone.0082007	12	1350
1932-6203	10.1371/journal.pone.0082006	5	1350
1932-6203	10.1371/journal.pone.0081997	4	1350
1932-6203	10.1371/journal.pone.0081989	5	1350
1932-6203	10.1371/journal.pone.0081988	6	1350
1932-6203	10.1371/journal.pone.0081966	13	1350
1932-6203	10.1371/journal.pone.0081951	4	1350
1932-6203	10.1371/journal.pone.0081948	5	1350
1932-6203	10.1371/journal.pone.0081936	8	1350
1932-6203	10.1371/journal.pone.0081933	7	1350
1932-6203	10.1371/journal.pone.0081894	5	1350
1932-6203	10.1371/journal.pone.0081890	4	1350
1932-6203	10.1371/journal.pone.0081888	4	1350
1932-6203	10.1371/journal.pone.0081886	6	1350
1932-6203	10.1371/journal.pone.0081870	6	1350
1932-6203	10.1371/journal.pone.0081822	6	1350
1932-6203	10.1371/journal.pone.0081787	10	1350
1932-6203	10.1371/journal.pone.0081774	5	1350
1932-6203	10.1371/journal.pone.0081753	6	1350
1932-6203	10.1371/journal.pone.0081741	5	1350
1932-6203	10.1371/journal.pone.0081723	4	1350
1932-6203	10.1371/journal.pone.0081681	2	1350
1932-6203	10.1371/journal.pone.0081653	4	1350
1932-6203	10.1371/journal.pone.0081648	2	1350
1932-6203	10.1371/journal.pone.0081633	4	1350
1932-6203	10.1371/journal.pone.0081623	2	1350
1932-6203	10.1371/journal.pone.0081612	4	1350
1932-6203	10.1371/journal.pone.0081607	6	1350
1932-6203	10.1371/journal.pone.0081565	4	1350
1932-6203	10.1371/journal.pone.0081523	5	1350
1932-6203	10.1371/journal.pone.0081503	5	1350
1932-6203	10.1371/journal.pone.0081452	6	1350
1932-6203	10.1371/journal.pone.0081448	6	1350
1932-6203	10.1371/journal.pone.0081445	5	1350
1932-6203	10.1371/journal.pone.0081434	9	1350
1932-6203	10.1371/journal.pone.0081390	4	1350
1932-6203	10.1371/journal.pone.0081389	6	1350
1932-6203	10.1371/journal.pone.0081387	5	1350
1932-6203	10.1371/journal.pone.0081364	4	1350
1932-6203	10.1371/journal.pone.0081355	4	1350
1932-6203	10.1371/journal.pone.0081351	5	1350
1932-6203	10.1371/journal.pone.0081328	4	1350
1932-6203	10.1371/journal.pone.0081319	5	1350
1932-6203	10.1371/journal.pone.0081314	2	1350
1932-6203	10.1371/journal.pone.0081304	13	1350
1932-6203	10.1371/journal.pone.0081279	12	1350
1932-6203	10.1371/journal.pone.0081275	4	1350
1932-6203	10.1371/journal.pone.0081267	2	1350
1932-6203	10.1371/journal.pone.0081265	10	1350
1932-6203	10.1371/journal.pone.0081253	5	1350
1932-6203	10.1371/journal.pone.0081250	6	1350
1932-6203	10.1371/journal.pone.0081241	12	1350
1932-6203	10.1371/journal.pone.0081239	10	1350
1932-6203	10.1371/journal.pone.0081222	6	1350
1932-6203	10.1371/journal.pone.0081217	6	1350
1932-6203	10.1371/journal.pone.0081215	6	1350
1932-6203	10.1371/journal.pone.0081213	5	1350
1932-6203	10.1371/journal.pone.0081206	12	1350
1932-6203	10.1371/journal.pone.0081172	6	1350
1932-6203	10.1371/journal.pone.0081120	4	1350
1932-6203	10.1371/journal.pone.0081102	4	1350
1932-6203	10.1371/journal.pone.0081081	4	1350
1932-6203	10.1371/journal.pone.0081065	5	1350
1932-6203	10.1371/journal.pone.0081052	5	1350
1932-6203	10.1371/journal.pone.0081047	5	1350
1932-6203	10.1371/journal.pone.0081026	6	1350
1932-6203	10.1371/journal.pone.0081025	10	1350
1932-6203	10.1371/journal.pone.0081007	5	1350
1932-6203	10.1371/journal.pone.0081006	4	1350
1932-6203	10.1371/journal.pone.0081003	6	1350
1932-6203	10.1371/journal.pone.0080999	6	1350
1932-6203	10.1371/journal.pone.0080968	10	1350
1932-6203	10.1371/journal.pone.0080966	2	1350
1932-6203	10.1371/journal.pone.0080965	10	1350
1932-6203	10.1371/journal.pone.0080923	5	1350
1932-6203	10.1371/journal.pone.0080922	6	1350
1932-6203	10.1371/journal.pone.0080920	5	1350
1932-6203	10.1371/journal.pone.0080898	4	1350
1932-6203	10.1371/journal.pone.0080893	10	1350
1932-6203	10.1371/journal.pone.0080885	4	1350
1932-6203	10.1371/journal.pone.0080870	6	1350
1932-6203	10.1371/journal.pone.0080863	5	1350
1932-6203	10.1371/journal.pone.0080857	4	1350
1932-6203	10.1371/journal.pone.0080840	5	1350
1932-6203	10.1371/journal.pone.0080834	5	1350
1932-6203	10.1371/journal.pone.0080815	4	1350
1932-6203	10.1371/journal.pone.0080814	2	1350
1932-6203	10.1371/journal.pone.0080795	5	1350
1932-6203	10.1371/journal.pone.0080791	5	1350
1932-6203	10.1371/journal.pone.0080775	5	1350
1932-6203	10.1371/journal.pone.0080758	6	1350
1932-6203	10.1371/journal.pone.0080753	2	1350
1932-6203	10.1371/journal.pone.0080730	5	1350
1932-6203	10.1371/journal.pone.0080714	5	1350
1932-6203	10.1371/journal.pone.0080702	2	1350
1932-6203	10.1371/journal.pone.0080662	6	1350
1932-6203	10.1371/journal.pone.0080629	5	1350
1932-6203	10.1371/journal.pone.0080616	4	1350
1932-6203	10.1371/journal.pone.0080589	5	1350
1932-6203	10.1371/journal.pone.0080573	12	1350
1932-6203	10.1371/journal.pone.0080562	5	1350
1932-6203	10.1371/journal.pone.0080556	6	1350
1932-6203	10.1371/journal.pone.0080546	5	1350
1932-6203	10.1371/journal.pone.0080534	5	1350
1932-6203	10.1371/journal.pone.0080526	5	1350
1932-6203	10.1371/journal.pone.0080525	4	1350
1932-6203	10.1371/journal.pone.0080522	6	1350
1932-6203	10.1371/journal.pone.0080518	6	1350
1932-6203	10.1371/journal.pone.0080507	5	1350
1932-6203	10.1371/journal.pone.0080499	4	1350
1932-6203	10.1371/journal.pone.0080498	6	1350
1932-6203	10.1371/journal.pone.0080492	4	1350
1932-6203	10.1371/journal.pone.0080474	4	1350
1932-6203	10.1371/journal.pone.0080465	5	1350
1932-6203	10.1371/journal.pone.0080428	4	1350
1932-6203	10.1371/journal.pone.0080419	12	1350
1932-6203	10.1371/journal.pone.0080414	5	1350
1932-6203	10.1371/journal.pone.0080407	5	1350
1932-6203	10.1371/journal.pone.0080397	4	1350
1932-6203	10.1371/journal.pone.0080377	9	1350
1932-6203	10.1371/journal.pone.0080376	5	1350
1932-6203	10.1371/journal.pone.0080355	5	1350
1932-6203	10.1371/journal.pone.0080326	12	1350
1932-6203	10.1371/journal.pone.0080319	4	1350
1932-6203	10.1371/journal.pone.0080314	4	1350
1932-6203	10.1371/journal.pone.0080286	10	1350
1932-6203	10.1371/journal.pone.0080278	6	1350
1932-6203	10.1371/journal.pone.0080277	6	1350
1932-6203	10.1371/journal.pone.0080268	4	1350
1932-6203	10.1371/journal.pone.0080250	13	1350
1932-6203	10.1371/journal.pone.0080209	4	1350
1932-6203	10.1371/journal.pone.0080192	6	1350
1932-6203	10.1371/journal.pone.0080182	6	1350
1932-6203	10.1371/journal.pone.0080180	5	1350
1932-6203	10.1371/journal.pone.0080179	4	1350
1932-6203	10.1371/journal.pone.0080142	5	1350
1932-6203	10.1371/journal.pone.0080140	5	1350
1932-6203	10.1371/journal.pone.0080136	5	1350
1932-6203	10.1371/journal.pone.0080124	5	1350
1932-6203	10.1371/journal.pone.0080108	6	1350
1932-6203	10.1371/journal.pone.0080091	6	1350
1932-6203	10.1371/journal.pone.0080059	6	1350
1932-6203	10.1371/journal.pone.0080034	2	1350
1932-6203	10.1371/journal.pone.0080023	4	1350
1932-6203	10.1371/journal.pone.0080020	10	1350
1932-6203	10.1371/journal.pone.0080017	5	1350
1932-6203	10.1371/journal.pone.0079949	5	1350
1932-6203	10.1371/journal.pone.0079935	6	1350
1932-6203	10.1371/journal.pone.0079899	13	1350
1932-6203	10.1371/journal.pone.0079894	6	1350
1932-6203	10.1371/journal.pone.0079890	2	1350
1932-6203	10.1371/journal.pone.0079889	2	1350
1932-6203	10.1371/journal.pone.0079871	2	1350
1932-6203	10.1371/journal.pone.0079839	4	1350
1932-6203	10.1371/journal.pone.0079824	5	1350
1932-6203	10.1371/journal.pone.0079801	2	1350
1932-6203	10.1371/journal.pone.0079756	10	1350
1932-6203	10.1371/journal.pone.0079754	4	1350
1932-6203	10.1371/journal.pone.0079726	6	1350
1932-6203	10.1371/journal.pone.0079725	6	1350
1932-6203	10.1371/journal.pone.0079716	5	1350
1932-6203	10.1371/journal.pone.0079704	5	1350
1932-6203	10.1371/journal.pone.0079669	4	1350
1932-6203	10.1371/journal.pone.0079667	5	1350
1932-6203	10.1371/journal.pone.0079635	4	1350
1932-6203	10.1371/journal.pone.0079632	4	1350
1932-6203	10.1371/journal.pone.0079629	4	1350
1932-6203	10.1371/journal.pone.0079625	5	1350
1932-6203	10.1371/journal.pone.0079611	4	1350
1932-6203	10.1371/journal.pone.0079573	4	1350
1932-6203	10.1371/journal.pone.0079546	5	1350
1932-6203	10.1371/journal.pone.0079542	4	1350
1932-6203	10.1371/journal.pone.0079526	5	1350
1932-6203	10.1371/journal.pone.0079513	4	1350
1932-6203	10.1371/journal.pone.0079492	4	1350
1932-6203	10.1371/journal.pone.0079457	13	1350
1932-6203	10.1371/journal.pone.0079453	4	1350
1932-6203	10.1371/journal.pone.0079451	10	1350
1932-6203	10.1371/journal.pone.0079411	6	1350
1932-6203	10.1371/journal.pone.0079402	5	1350
1932-6203	10.1371/journal.pone.0079394	4	1350
[truncated: 12,358 more rows]
