# Supplementary material for: Article processing charges for open access publication—the situation for research intensive universities in the USA and Canada
Source: PeerJ. 2016 Jul 21;4:e2264. doi: 10.7717/peerj.2264 (PMC4963224; doi:10.7717/peerj.2264)
Supplement: Data S1 [file peerj-04-2264-s001.zip › Figshare data and documentation/European Payment Total Merged with DOIs no dups.xls]

## Sheet: Total Merged with DOIs no dups
DOI	Discipline	Type	APC	Funder
10.3732/ajb.1200218	6	2	156.325	1
10.4161/bioe.22857	6	2	257.4	1
10.4161/rna.25977	6	2	328.211	1
10.1063/1.4821338	8	2	364.208	1
10.5194/angeo-31-1605-2013	10	1	380.562	1
10.5194/angeo-30-1495-2012	10	1	498.134	1
10.1051/0004-6361/201321585	8	2	520	1
10.1088/1367-2630/15/4/043050	8	1	540.54	1
10.1104/pp.113.215509	6	2	584.766	1
10.3897/zookeys.312.5478	6	1	588.367	1
10.4161/cc.24095	5	2	595.881	1
10.3389/fpsyg.2012.00558	12	1	624	1
10.1093/nar/gks760	6	1	702	1
10.5194/angeo-31-135-2013	10	1	711.62	1
10.1105/tpc.112.104067	6	2	754.845	1
10.1104/pp.112.210757	6	2	780.767	1
10.1175/JCLI-D-12-00681.1	10	2	836.017	1
10.1016/j.econlet.2013.06.005	11	2	869.778	1
10.4161/rna.23208	6	2	870.272	1
10.4161/rna.24454	6	2	910.039	1
10.11646/zootaxa.3619.3.1	6	2	933.842	1
10.1179/0076609712Z.0000000003	1	2	939.614	1
10.1073/pnas.1219414110	10	2	993.954	1
10.1186/1687-5281-2013-46	9	1	994.5	1
10.3389/fnhum.2013.00095	5	1	1001	1
10.1073/pnas.1304714110	6	2	1003.3	1
10.1088/1367-2630/15/7/075011	8	1	1003.86	1
10.1073/pnas.1301087110	2	2	1017.48	1
10.1088/1367-2630/15/8/085001	8	1	1029.6	1
10.1073/pnas.1220552110	6	2	1030.35	1
10.1016/j.bpj.2013.03.023	6	2	1032.6	1
10.1088/1367-2630/14/11/115004	8	1	1072.5	1
10.1117/1.JBO.18.11.116010	4	2	1086.72	1
10.1088/1367-2630/14/11/113036	8	1	1158.3	1
10.1088/1367-2630/14/7/075004	8	1	1158.3	1
10.4161/cc.26815	5	2	1162.5	1
10.1016/j.intermet.2012.11.021	9	2	1173.96	1
10.1016/j.enpol.2012.04.066	13	2	1174.03	1
10.3389/fpls.2013.00141	6	1	1201.2	1
10.1073/pnas.1300686110	6	2	1209.3	1
10.1371/journal.pone.0072054	5	1	1223.13	1
10.3389/fnhum.2012.00301	5	1	1248	1
10.3389/fnhum.2013.00491	5	1	1248	1
10.3389/fphys.2013.00101	6	1	1248	1
10.3389/fnhum.2013.00168	5	1	1258.27	1
10.1016/j.cor.2013.05.005	9	2	1275.68	1
10.1016/j.mathsocsci.2013.06.004	13	2	1275.68	1
10.1371/journal.pone.0081481	5	1	1281.02	1
10.1002/mnfr.201200794	6	2	1287	1
10.1016/j.imlet.2011.06.010	5	2	1291.3	1
10.1016/j.yexcr.2012.03.023	5	2	1291.3	1
10.1016/j.cplett.2012.04.044	7	2	1291.3	1
10.1016/j.comgeo.2012.02.005	9	2	1291.3	1
10.1016/j.dss.2012.10.023	9	2	1291.36	1
10.1371/journal.pone.0079089	6	1	1298.56	1
10.1371/journal.pone.0077677	5	1	1302.22	1
10.1371/journal.pone.0076929	4	1	1310.95	1
10.3390/e14122413	8	1	1317.94	1
10.1371/journal.pone.0076566	5	1	1324.96	1
10.1371/journal.pone.0068932	6	1	1332.27	1
10.1371/journal.pone.0077602	6	1	1333.51	1
10.1371/journal.pone.0076250	6	1	1334.92	1
10.1371/journal.pone.0082351	4	1	1338.34	1
10.1371/journal.pone.0055367	6	1	1340.13	1
10.1073/pnas.1304585110	6	2	1340.62	1
10.1371/journal.pone.0063125	5	1	1342.76	1
10.1371/journal.pone.0060476	5	1	1350.52	1
10.1371/journal.pone.0053005	6	1	1351.25	1
10.1371/journal.pone.0048907	6	1	1354.38	1
10.1371/journal.pone.0077380	6	1	1354.56	1
10.1371/journal.pone.0080038	6	1	1356.04	1
10.1073/pnas.1215902110	5	2	1356.16	1
10.1371/journal.pone.0073370	5	1	1356.71	1
10.1371/journal.pone.0068016	6	1	1358.36	1
10.1073/pnas.1211349110	2	2	1362.62	1
10.1371/journal.pone.0056308	4	1	1362.84	1
10.1371/journal.pone.0067144	5	1	1368.46	1
10.1371/journal.pone.0053501	4	1	1372.03	1
10.1371/journal.pone.0057588	6	1	1373.94	1
10.1371/journal.pone.0067013	4	1	1375.14	1
10.1371/journal.pone.0061766	6	1	1376.57	1
10.1371/journal.pone.0051316	5	1	1376.84	1
10.1371/journal.pone.0070385	11	1	1377.01	1
10.1371/journal.pone.0073355	6	1	1379.83	1
10.1371/journal.pone.0034226	6	1	1384.34	1
10.1371/journal.pone.0067049	6	1	1387.01	1
10.1371/journal.pone.0060424	4	1	1388.48	1
10.1371/journal.pone.0068168	2	1	1388.57	1
10.1371/journal.pone.0065745	4	1	1388.58	1
10.1371/journal.pone.0071860	5	1	1389.36	1
10.1088/1367-2630/15/2/023033	8	1	1389.96	1
10.1063/1.4755786	9	1	1390.04	1
10.1371/journal.pone.0067544	5	1	1391.29	1
10.1371/journal.pone.0068979	6	1	1392.5	1
10.1371/journal.pone.0065811	6	1	1393.12	1
10.1002/ece3.679	10	1	1397.76	1
10.1371/journal.pone.0064034	6	1	1398.02	1
10.1371/journal.pone.0057547	6	1	1405.12	1
10.1371/journal.pone.0040222	4	1	1423.01	1
10.1103/PhysRevX.3.041018	8	2	1431.43	1
10.5194/acp-13-1469-2013	10	1	1435.62	1
10.1088/1367-2630/15/4/043040	8	1	1441.44	1
10.1074/jbc.M112.428847	6	2	1467.79	1
10.1074/jbc.M112.408237	6	2	1484.55	1
10.1534/genetics.112.143362	5	2	1485.09	1
10.1074/jbc.M113.477893	6	2	1489.57	1
10.1177/1354068812453373	13	2	1493.4	1
10.1063/1.4790403	8	2	1497.18	1
10.3389/fncir.2013.00142	5	1	1497.6	1
10.1177/1354068812458610	13	2	1510.78	1
10.1177/1354068812472582	13	2	1510.78	1
10.1177/0047287513496475	13	2	1514.62	1
10.1074/jbc.M113.464776	6	2	1515.37	1
10.1371/journal.pone.0080177	6	1	1542.72	1
10.1371/journal.pone.0078959	6	1	1555.74	1
10.1371/journal.pone.0038159	8	1	1567.55	1
10.1371/journal.pone.0082049	5	1	1571.64	1
10.1371/journal.pone.0077786	6	1	1571.64	1
10.1371/journal.pone.0079134	6	1	1579.3	1
10.1371/journal.pone.0057394	5	1	1595.46	1
10.1371/journal.pone.0072688	6	1	1595.46	1
10.1371/journal.pone.0076569	6	1	1598.84	1
10.1371/journal.pone.0053650	6	1	1602.68	1
10.1371/journal.pone.0015357	6	1	1605.8	1
10.1371/journal.pone.0071835	5	1	1607.63	1
10.1371/journal.pone.0075811	5	1	1611.29	1
10.1371/journal.pone.0065296	12	1	1620	1
10.1371/journal.pone.0057538	5	1	1622.46	1
10.1371/journal.pone.0054836	6	1	1626	1
10.1371/journal.pone.0067048	5	1	1627.65	1
10.1038/srep01840	2	1	1631.76	1
10.1038/srep00722	8	1	1631.76	1
10.1038/srep01952	8	1	1631.76	1
10.1371/journal.pone.0053709	5	1	1632.55	1
10.1371/journal.pone.0061755	6	1	1649.87	1
10.1371/journal.pone.0065007	5	1	1651.18	1
10.1371/journal.pone.0064609	5	1	1652.09	1
10.1371/journal.pone.0066300	4	1	1658.84	1
10.1103/PhysRevB.88.201407	8	2	1680.22	1
10.1371/journal.pone.0067103	5	1	1685.12	1
10.1371/journal.pone.0070002	6	1	1685.39	1
10.1103/PhysRevD.87.124015	8	2	1694.34	1
10.1088/1748-9326/7/3/034023	10	1	1716	1
10.1109/TIT.2012.2226560	9	2	1723.49	1
10.3390/s130202196	7	1	1730.3	1
10.1109/TPS.2013.2254135	8	2	1732.15	1
10.1016/j.aim.2013.07.012	3	2	1739.57	1
10.1016/j.ejc.2013.05.008	3	2	1739.57	1
10.1016/j.jalgebra.2013.05.016	3	2	1739.57	1
10.1016/j.jmaa.2013.05.070	3	2	1739.57	1
10.1016/j.cl.2013.04.002	9	2	1739.57	1
10.1016/j.jsc.2013.05.012	9	2	1739.57	1
10.1109/TAC.2013.2256013	9	2	1746.59	1
10.2138/am.2012.4060	10	2	1750.94	1
10.1364/OE.20.007672	8	1	1756.55	1
10.1016/j.jcta.2012.04.007	3	2	1760.88	1
10.1016/j.jnt.2011.02.015	3	2	1760.88	1
10.1016/j.antiviral.2012.03.011	4	2	1760.88	1
10.1016/j.tox.2011.12.002	4	2	1760.88	1
10.1016/j.ultras.2012.05.001	4	2	1760.88	1
10.1016/j.soilbio.2011.03.024	6	2	1760.88	1
10.1016/j.soilbio.2012.03.029	6	2	1760.88	1
10.1016/j.snb.2012.04.062	7	2	1760.88	1
10.1016/j.msea.2012.04.060	9	2	1760.88	1
10.1016/j.neucom.2011.12.018	9	2	1760.88	1
10.1016/j.sna.2012.02.050	9	2	1760.88	1
10.1016/j.ecolind.2012.03.027	10	2	1760.88	1
10.1016/j.aam.2012.11.004	3	2	1760.94	1
10.1016/j.jfa.2012.12.005	3	2	1760.94	1
10.1016/j.jmaa.2012.10.007	3	2	1760.94	1
10.1016/j.jnt.2012.08.029	3	2	1760.94	1
10.1016/j.jmb.2013.11.018	5	2	1772.2	1
10.1074/jbc.M112.448548	6	2	1782.34	1
10.1364/OE.21.029567	8	1	1785.65	1
10.1177/0047117812470574	13	2	1789.4	1
10.1155/2013/395316	4	1	1790.26	1
10.1364/OE.21.030903	8	1	1790.95	1
10.1364/OE.21.022410	8	1	1791.43	1
10.1063/1.4773234	8	2	1793.9	1
10.1127/0935-1221/2013/0025-2276	10	2	1795.31	1
10.1364/OE.21.007209	8	1	1802.27	1
10.1364/OE.21.015869	8	1	1824.39	1
10.1364/OE.21.015904	8	1	1824.39	1
10.1091/mbc.E12-12-0846	5	2	1826.05	1
10.1364/OE.21.016255	8	1	1840.15	1
10.1364/OE.21.016282	8	1	1841.59	1
10.1002/mbo3.125	5	1	1853.28	1
10.1177/0010414013489080	13	2	1859.01	1
10.1093/nar/gkt416	6	1	1895.4	1
10.1016/j.ajpath.2012.08.011	4	2	1915.26	1
10.1194/jlr.M031716	6	2	1948	1
10.1186/1471-2164-14-657	5	1	1949.79	1
10.1186/1471-2164-14-728	5	1	1949.79	1
10.1088/1367-2630/15/7/073033	8	1	1956.24	1
10.1016/j.bone.2013.07.038	4	2	1960.5	1
10.1021/jz402100g	7	2	1963.21	1
10.1186/1751-0147-55-63	6	1	1994.85	1
10.1016/j.clineuro.2012.12.016	4	2	1995.73	1
10.1101/gr.139873.112	5	2	1998.1	1
10.1128/AEM.01396-13	6	2	2007.72	1
10.1128/EC.00182-12	5	2	2009.84	1
10.1074/jbc.M113.462259	6	2	2010.79	1
10.1128/AEM.00402-13	6	2	2016.3	1
10.5194/hess-16-457-2012	10	1	2018.84	1
10.1186/1472-6785-13-20	10	1	2022.15	1
10.1021/ol300385k	7	2	2026.6	1
10.1093/aob/mct167	6	2	2028	1
10.1105/tpc.113.112151	6	2	2028.26	1
10.1186/1472-6939-14-32	13	1	2035.41	1
10.3390/ijms140611830	7	1	2039.95	1
10.1186/1471-2415-13-59	4	1	2048.67	1
10.1186/1471-2180-13-108	5	1	2048.67	1
10.1186/1471-2229-13-47	6	1	2048.67	1
10.1074/jbc.M112.402685	6	2	2050.52	1
10.1016/j.neuroimage.2011.06.078	5	2	2054.35	1
10.1088/1367-2630/15/9/095002	8	1	2059.2	1
10.1242/jeb.083774	6	2	2061.47	1
10.3390/ijms141121328	7	1	2063.78	1
10.1109/LGRS.2013.2254465	10	2	2068.18	1
10.1371/journal.pcbi.1002036	6	1	2068.46	1
10.1128/JB.00195-13	5	2	2075.58	1
10.3389/fpsyg.2013.00868	12	1	2080	1
10.1186/1477-7525-11-64	4	1	2081.82	1
10.1103/PhysRevA.88.032901	8	2	2084.65	1
10.1016/j.bbrc.2013.05.133	6	2	2087.47	1
10.1016/j.tetasy.2013.05.003	7	2	2087.47	1
10.1016/j.euroecorev.2013.06.003	11	2	2087.47	1
10.1016/j.jet.2013.05.003	11	2	2087.47	1
10.1016/j.joep.2013.05.001	12	2	2087.47	1
10.1016/j.paid.2013.06.007	12	2	2087.47	1
10.1016/j.tourman.2013.07.010	13	2	2087.47	1
10.1103/PhysRevB.88.045132	8	2	2089.83	1
10.1103/PhysRevB.88.054301	8	2	2089.83	1
10.3389/fpsyg.2013.00405	12	1	2092.75	1
10.1103/PhysRevA.87.062903	8	2	2101.62	1
10.1101/gr.134106.111	5	2	2102.07	1
10.1016/j.ijpddr.2012.04.002	5	1	2113.05	1
10.1016/j.jmaa.2012.04.070	3	2	2113.05	1
10.1016/j.laa.2011.05.016	3	2	2113.05	1
10.1016/j.bone.2012.05.015	4	2	2113.05	1
10.1016/j.ejrad.2011.03.069	4	2	2113.05	1
10.1016/j.radonc.2011.12.024	4	2	2113.05	1
10.1016/j.resuscitation.2012.05.011	4	2	2113.05	1
10.1016/j.ejop.2011.11.003	5	2	2113.05	1
10.1016/j.ejop.2012.01.007	5	2	2113.05	1
10.1016/j.ejop.2012.09.001	5	2	2113.05	1
10.1016/j.neuroscience.2011.12.054	5	2	2113.05	1
10.1016/j.jaap.2012.05.004	7	2	2113.05	1
10.1016/j.sse.2012.04.011	8	2	2113.05	1
10.1016/j.cmpb.2012.05.009	9	2	2113.05	1
10.1016/j.comgeo.2010.08.001	9	2	2113.05	1
10.1016/j.optlastec.2012.04.011	9	2	2113.05	1
10.1016/j.jbusres.2012.02.029	11	2	2113.05	1
10.1016/j.paid.2012.04.014	12	2	2113.05	1
10.1016/j.vaccine.2012.09.086	5	2	2113.14	1
10.1016/j.yexcr.2012.12.001	5	2	2113.14	1
10.1016/j.yexcr.2012.12.003	5	2	2113.14	1
10.1016/j.physletb.2012.10.052	8	2	2113.14	1
10.1016/j.ejor.2011.10.043	9	2	2113.14	1
10.1016/j.jecp.2012.10.008	12	2	2113.14	1
10.1016/j.jecp.2012.10.010	12	2	2113.14	1
10.1016/j.neuropsychologia.2012.12.008	12	2	2113.14	1
10.1016/j.apgeog.2012.09.009	13	2	2113.14	1
10.1063/1.4819209	8	2	2118.34	1
10.1063/1.4824701	8	2	2119.81	1
10.1186/1742-9994-10-61	6	1	2125.5	1
10.1016/j.vaccine.2013.11.036	5	2	2126.64	1
10.1016/j.jbiotec.2013.10.022	6	2	2126.64	1
10.1063/1.4827017	8	2	2132.09	1
10.1063/1.4766915	8	2	2137.41	1
10.1186/1472-6750-13-53	6	1	2148.12	1
10.1002/ece3.781	10	1	2148.12	1
10.1371/journal.pcbi.1003353	6	1	2156.89	1
10.1186/1742-9994-10-64	6	1	2168.01	1
10.1016/j.yexcr.2013.07.029	5	2	2189.99	1
10.1016/j.jesp.2013.08.002	12	2	2189.99	1
10.1063/1.4801096	8	2	2193.96	1
10.1242/jcs.112664	5	2	2195.05	1
10.1113/expphysiol.2013.072561	6	2	2209.22	1
10.1063/1.4795590	8	2	2217.05	1
10.1016/j.comptc.2012.11.024	7	2	2230.53	1
10.1016/j.ultramic.2013.07.012	7	2	2230.54	1
10.1186/1746-4811-9-7	6	1	2230.8	1
10.1021/nl2011388	8	2	2232.57	1
10.1002/mrm.24931	4	2	2233.02	1
10.1063/1.4805040	8	2	2236.09	1
10.1371/journal.pgen.1003508	5	1	2241.98	1
10.1371/journal.pcbi.1003007	6	1	2242.24	1
10.1063/1.4811124	8	2	2243.7	1
10.1186/1754-6834-6-62	6	1	2247.57	1
10.1371/journal.pgen.1003335	5	1	2248.27	1
10.1371/journal.ppat.1003270	5	1	2256.61	1
10.1093/nar/gkp037	6	1	2281.46	1
10.1371/journal.pcbi.1002909	6	1	2284.23	1
10.1371/journal.pgen.1003418	5	1	2284.27	1
10.1371/journal.ppat.1003253	5	1	2285.34	1
10.1186/1471-2229-12-225	6	1	2293.2	1
10.1016/j.cam.2013.06.009	3	2	2319.42	1
10.1091/mbc.E12-12-0911	5	2	2325.88	1
10.1016/j.jspi.2012.11.003	3	2	2347.93	1
10.1186/1471-2164-14-224	5	1	2379	1
10.1186/1475-2867-13-72	5	1	2379	1
10.3390/molecules18044357	7	1	2391.51	1
10.1021/jp3122598	8	2	2396.13	1
10.1105/tpc.112.098624	6	2	2400	1
10.1186/1472-6785-13-11	10	1	2410.2	1
10.1074/jbc.M112.400952	6	2	2410.75	1
10.3791/51112	2	2	2420.86	1
10.1186/1471-2229-13-104	6	1	2464.8	1
10.1098/rsif.2012.1028	6	2	2469.75	1
10.1002/grl.50288	10	2	2496	1
10.1186/1471-2164-14-121	5	1	2519.4	1
10.1130/G34761.1	10	2	2525.78	1
10.1029/2012GL053071	10	2	2536.86	1
10.1016/j.freeradbiomed.2013.04.034	6	2	2551.37	1
10.1016/j.jtbi.2013.03.025	6	2	2551.37	1
10.1016/j.jtbi.2013.05.029	6	2	2551.37	1
10.1016/j.apradiso.2013.07.023	8	2	2551.37	1
10.1016/j.nima.2013.06.024	8	2	2551.37	1
10.1016/j.orgel.2013.07.014	8	2	2551.37	1
10.1016/j.susc.2013.07.011	8	2	2551.37	1
10.1016/j.tsf.2013.03.124	9	2	2551.37	1
10.1016/j.biopsycho.2013.04.004	12	2	2551.37	1
10.1016/j.biopsycho.2013.05.014	12	2	2551.37	1
10.1021/np4005807	4	2	2559.71	1
10.1021/bi400502c	6	2	2559.71	1
10.1021/cb4003199	6	2	2559.71	1
10.1021/cb400589q	6	2	2559.71	1
10.1021/jf401960m	6	2	2559.71	1
10.1021/pr4003323	6	2	2559.71	1
10.1021/ac401145q	7	2	2559.71	1
10.1021/ac4023988	7	2	2559.71	1
10.1021/ac4024318	7	2	2559.71	1
10.1021/cg4009015	7	2	2559.71	1
10.1021/ct400492e	7	2	2559.71	1
10.1021/ic401573d	7	2	2559.71	1
10.1021/ic401611v	7	2	2559.71	1
10.1021/ja4063103	7	2	2559.71	1
10.1021/ja407052t	7	2	2559.71	1
10.1021/jo401480t	7	2	2559.71	1
10.1021/jp4030238	7	2	2559.71	1
10.1021/jp404573q	7	2	2559.71	1
10.1021/jp407818k	7	2	2559.71	1
10.1021/jz401073t	7	2	2559.71	1
10.1021/jz401721r	7	2	2559.71	1
10.1021/la402002f	7	2	2559.71	1
10.1021/la402567h	7	2	2559.71	1
10.1021/nn403885k	7	2	2559.71	1
10.1021/om400184y	7	2	2559.71	1
10.1021/om400241x	7	2	2559.71	1
10.1021/jp404095x	8	2	2559.71	1
10.1021/jp404528p	8	2	2559.71	1
10.1021/jp405625x	8	2	2559.71	1
10.1021/jp4061957	8	2	2559.71	1
10.1021/jp407337q	8	2	2559.71	1
10.1021/nl4019947	8	2	2559.71	1
10.1021/am401958e	9	2	2559.71	1
10.1021/cm402306q	9	2	2559.71	1
10.1016/j.abb.2012.04.006	6	2	2582.58	1
10.1016/j.jfa.2012.02.016	3	2	2582.61	1
10.1016/j.atherosclerosis.2012.03.012	4	2	2582.61	1
10.1016/j.nucmedbio.2011.09.012	4	2	2582.61	1
10.1016/j.placenta.2012.05.008	4	2	2582.61	1
10.1016/j.dnarep.2012.04.004	5	2	2582.61	1
10.1016/j.gde.2012.02.005	5	2	2582.61	1
10.1016/j.jmb.2012.03.015	5	2	2582.61	1
10.1016/j.jmb.2012.05.016	5	2	2582.61	1
10.1016/j.acthis.2011.03.008	6	2	2582.61	1
10.1016/j.jbiotec.2012.03.023	6	2	2582.61	1
10.1016/j.phytochem.2011.04.006	6	2	2582.61	1
10.1016/j.soilbio.2012.03.012	6	2	2582.61	1
10.1016/j.carres.2012.03.028	7	2	2582.61	1
10.1016/j.cor.2012.04.003	9	2	2582.61	1
10.1016/j.envsoft.2011.04.001	9	2	2582.61	1
10.1016/j.intermet.2012.04.002	9	2	2582.61	1
10.1016/j.micromeso.2012.04.052	9	2	2582.61	1
10.1016/j.geomorph.2011.03.011	10	2	2582.61	1
10.1016/j.jenvrad.2012.03.017	10	2	2582.61	1
10.1016/j.electstud.2012.01.007	13	2	2582.61	1
10.1016/j.exger.2012.11.017	4	2	2582.72	1
10.1016/j.neuroimage.2012.12.019	5	2	2582.72	1
10.1016/j.yhbeh.2012.10.009	5	2	2582.72	1
10.1016/j.anbehav.2012.12.023	6	2	2582.72	1
10.1016/j.freeradbiomed.2012.10.002	6	2	2582.72	1
10.1016/j.aop.2012.10.001	8	2	2582.72	1
10.1016/j.jcp.2012.10.016	8	2	2582.72	1
10.1016/j.nuclphysa.2012.12.020	8	2	2582.72	1
10.1016/j.orgel.2012.11.016	8	2	2582.72	1
10.1016/j.physd.2012.11.003	8	2	2582.72	1
10.1016/j.ultras.2013.10.018	4	2	2599.22	1
10.1016/j.jsb.2013.10.003	6	2	2599.23	1
10.1007/s11368-012-0550-9	6	2	2600	1
10.1007/s00442-012-2581-8	10	2	2600	1
10.1242/jcs.118075	5	2	2607.09	1
10.1103/PhysRevLett.110.090405	8	2	2607.57	1
10.1186/1471-2407-13-364	4	1	2613	1
10.1103/PhysRevLett.110.086110	8	2	2614.53	1
10.1021/bi3007059	6	2	2643.22	1
10.1021/pr300139q	6	2	2643.22	1
10.1021/pr300163u	6	2	2643.22	1
10.1021/ja303591y	7	2	2643.22	1
10.1021/ja3068269	7	2	2643.22	1
10.1021/jm301016m	7	2	2643.22	1
10.1021/jz3009826	7	2	2643.22	1
10.1021/jz301106x	7	2	2643.22	1
10.1021/cm300996j	9	2	2643.22	1
10.1021/es301648z	10	2	2643.22	1
10.1021/cb4002188	6	2	2666.25	1
10.1021/pr400124w	6	2	2666.25	1
10.1021/ac400746j	7	2	2666.25	1
10.1021/ic4004824	7	2	2666.25	1
10.1021/ic400555k	7	2	2666.25	1
10.1021/ja312586p	7	2	2666.25	1
10.1021/ja401548d	7	2	2666.25	1
10.1021/ja4020925	7	2	2666.25	1
10.1021/jp311418q	7	2	2666.25	1
10.1021/jp312307a	7	2	2666.25	1
10.1021/jp4011372	7	2	2666.25	1
10.1021/jp4015806	7	2	2666.25	1
10.1021/jp402105j	7	2	2666.25	1
10.1021/jp4022882	7	2	2666.25	1
10.1021/jp4037099	7	2	2666.25	1
10.1021/jp405097c	7	2	2666.25	1
10.1021/ma400308x	7	2	2666.25	1
10.1021/nn401487m	7	2	2666.25	1
10.1021/ol401285d	7	2	2666.25	1
10.1021/om400114h	7	2	2666.25	1
10.1021/om400215v	7	2	2666.25	1
10.1021/om400254k	7	2	2666.25	1
10.1021/om400365v	7	2	2666.25	1
10.1021/jp312510d	8	2	2666.25	1
10.1021/jp400062y	8	2	2666.25	1
10.1021/jp400255u	8	2	2666.25	1
10.1021/jp4027755	8	2	2666.25	1
10.1021/es304367t	10	2	2666.25	1
10.1021/nl3042799	8	2	2666.34	1
10.1021/mp300316n	4	2	2676.21	1
10.1021/cn3001763	5	2	2676.21	1
10.1021/bi300802a	6	2	2676.21	1
10.1021/bi3013033	6	2	2676.21	1
10.1021/cg3010823	7	2	2676.21	1
10.1021/cg301506x	7	2	2676.21	1
10.1021/ic302139r	7	2	2676.21	1
10.1021/jm3016427	7	2	2676.21	1
10.1021/jo301441g	7	2	2676.21	1
10.1021/jo302547q	7	2	2676.21	1
10.1021/jp307122h	7	2	2676.21	1
10.1021/jp309300b	7	2	2676.21	1
10.1021/jp3094935	7	2	2676.21	1
10.1021/ma301959n	7	2	2676.21	1
10.1021/mz300493d	7	2	2676.21	1
10.1021/nn3042607	7	2	2676.21	1
10.1021/jp302428b	8	2	2676.21	1
10.1021/jp306636w	8	2	2676.21	1
10.1021/jp3068409	8	2	2676.21	1
10.1021/jp307737s	8	2	2676.21	1
10.1021/nl3030938	8	2	2676.21	1
10.1021/nl303288g	8	2	2676.21	1
10.1016/j.biochi.2013.09.005	6	2	2676.65	1
10.1021/bi301583u	6	2	2700.26	1
10.1021/pr300806b	6	2	2700.26	1
10.1021/pr301130k	6	2	2700.26	1
10.1021/ac4000283	7	2	2700.26	1
10.1021/ct300874c	7	2	2700.26	1
10.1021/ic301548w	7	2	2700.26	1
10.1021/ja312550k	7	2	2700.26	1
10.1021/jm301483h	7	2	2700.26	1
10.1021/jm301648f	7	2	2700.26	1
10.1021/jo302484p	7	2	2700.26	1
10.1021/jp3119605	7	2	2700.26	1
10.1021/jp312336m	7	2	2700.26	1
10.1021/jp400372t	7	2	2700.26	1
10.1021/jp400401f	7	2	2700.26	1
10.1021/nn304735r	7	2	2700.26	1
10.1021/nn305987x	7	2	2700.26	1
10.1021/nn306024a	7	2	2700.26	1
10.1021/om3012147	7	2	2700.26	1
10.1021/om3012272	7	2	2700.26	1
10.1021/jp309943k	8	2	2700.26	1
10.1021/jp310316b	8	2	2700.26	1
10.1021/jp401432j	8	2	2700.26	1
10.1021/nl304115r	8	2	2700.26	1
10.1021/nl304365e	8	2	2700.26	1
10.1021/nl304723c	8	2	2700.26	1
10.1021/nl400321r	8	2	2700.26	1
10.1021/am303048y	9	2	2700.26	1
10.1021/cm3038476	9	2	2700.26	1
10.1002/ejic.201300859	7	2	2731.09	1
10.1016/j.comgeo.2013.05.001	9	2	2783.31	1
10.1016/j.jvcir.2013.04.006	9	2	2783.31	1
10.1016/j.micpro.2013.04.011	9	2	2783.31	1
10.1016/j.gca.2013.05.026	10	2	2783.31	1
10.1016/j.tecto.2013.06.025	10	2	2783.31	1
10.1016/j.bmc.2012.03.045	7	2	2817.4	1
10.1016/j.jmbbm.2012.03.004	9	2	2817.4	1
10.1016/j.sna.2012.05.013	9	2	2817.4	1
10.1016/j.jpsychires.2012.02.017	12	2	2817.4	1
10.1016/j.comcom.2012.10.010	9	2	2817.52	1
10.1016/j.jcss.2012.12.001	9	2	2817.52	1
10.1016/j.epsl.2012.10.004	10	2	2817.52	1
10.1016/j.tecto.2012.10.016	10	2	2817.52	1
10.1007/s10765-013-1513-0	7	2	2860	1
10.1007/s10762-013-9976-4	9	2	2860	1
10.1002/2013GL058182	10	2	2888.47	1
10.1128/EC.00103-13	5	2	2894.58	1
10.1080/09500340.2013.837981	8	2	2898.91	1
10.1016/j.fsigen.2013.05.005	5	2	2899.27	1
10.1016/j.fsigen.2013.05.007	5	2	2899.27	1
10.1016/j.fsigen.2013.06.003	5	2	2899.27	1
10.1016/j.polymer.2013.05.055	7	2	2899.27	1
10.1016/j.advengsoft.2013.04.023	9	2	2899.27	1
10.1016/j.commatsci.2013.05.015	9	2	2899.27	1
10.1016/j.compfluid.2013.06.031	9	2	2899.27	1
10.1016/j.envsoft.2013.05.006	9	2	2899.27	1
10.1016/j.jmbbm.2013.07.004	9	2	2899.27	1
10.1016/j.msea.2013.06.033	9	2	2899.27	1
10.1111/jzs.12044	6	2	2902.26	1
10.1111/jiec.12054	10	2	2910.45	1
10.1111/j.1365-2958.2010.07363.x	5	2	2913.05	1
10.1093/molbev/mss266	5	2	2925	1
10.1093/molbev/mst024	5	2	2925	1
10.1093/molbev/mst196	5	2	2925	1
10.1111/j.1365-2958.2010.07051.x	5	2	2925.3	1
10.1016/j.disc.2012.04.027	3	2	2934.79	1
10.1016/j.jnt.2011.02.006	3	2	2934.79	1
10.1016/j.ejsobi.2011.01.004	6	2	2934.79	1
10.1016/j.foodchem.2012.04.099	6	2	2934.79	1
10.1016/j.freeradbiomed.2012.03.022	6	2	2934.79	1
10.1016/j.soilbio.2012.05.014	6	2	2934.79	1
10.1016/j.jcat.2012.03.009	7	2	2934.79	1
10.1016/j.jcis.2011.03.035	7	2	2934.79	1
10.1016/j.tet.2012.05.092	7	2	2934.79	1
10.1016/j.cpc.2011.12.021	8	2	2934.79	1
10.1016/j.nimb.2012.03.036	8	2	2934.79	1
10.1016/j.ssi.2012.02.012	8	2	2934.79	1
10.1016/j.cmpb.2011.12.012	9	2	2934.79	1
10.1016/j.jnucmat.2010.10.090	9	2	2934.79	1
10.1016/j.tcs.2012.04.035	9	2	2934.79	1
10.1016/j.arth.2012.08.026	4	2	2934.91	1
10.1016/j.fsigen.2012.10.012	5	2	2934.91	1
10.1016/j.envsoft.2012.11.012	9	2	2934.91	1
10.1016/j.jsames.2012.10.002	10	2	2934.91	1
10.1016/j.marpetgeo.2012.10.001	10	2	2934.91	1
10.1016/j.palaeo.2012.11.021	10	2	2934.91	1
10.1016/j.schres.2012.09.020	12	2	2934.91	1
10.1111/1462-2920.12205	10	2	2937.86	1
10.1002/pro.2304	6	2	2946.29	1
10.1016/j.ympev.2013.10.005	5	2	2953.67	1
10.1016/j.enganabound.2013.10.008	9	2	2953.68	1
10.1118/1.4773871	4	2	2954.55	1
10.1002/ana.23974	5	2	2956.78	1
10.1111/jth.12357	4	2	2963.82	1
10.1097/TP.0b013e318280b385	4	2	2964.45	1
10.1080/10548408.2013.827546	13	2	2968.93	1
10.1002/bip.22328	6	2	2973.7	1
10.1002/we.1666	9	2	2975.58	1
10.1091/mbc.E12-06-0488	5	2	2975.82	1
10.1111/1365-2435.12173	10	2	2998.09	1
10.1016/j.jmr.2013.04.005	7	2	3015.25	1
10.1016/j.jssc.2013.05.013	7	2	3015.25	1
10.1016/j.molliq.2013.05.033	7	2	3015.25	1
10.1016/j.saa.2013.06.078	7	2	3015.25	1
10.1016/j.cca.2013.08.016	4	2	3041.65	1
10.1016/j.psyneuen.2013.07.021	5	2	3041.66	1
10.1016/j.ejsobi.2013.08.002	6	2	3041.66	1
10.1016/j.psychres.2013.08.027	12	2	3041.66	1
10.1088/0953-8984/25/6/065401	8	2	3042	1
10.1088/1751-8113/45/36/365501	8	2	3042	1
10.1093/ijpor/edt010	13	2	3042	1
10.1002/jqs.2645	10	2	3050.09	1
10.1016/j.jmaa.2012.05.028	3	2	3052.18	1
10.1016/j.jip.2012.03.024	6	2	3052.18	1
10.1016/j.cageo.2012.04.003	9	2	3052.18	1
10.1016/j.cor.2012.03.010	9	2	3052.18	1
10.1016/j.ibiod.2012.02.008	10	2	3052.18	1
10.1016/j.chemphys.2012.11.006	7	2	3052.31	1
10.1016/j.cplett.2012.05.023	7	2	3052.31	1
10.1016/j.ica.2012.10.007	7	2	3052.31	1
10.1016/j.jchromb.2012.10.028	7	2	3052.31	1
10.1080/01402382.2012.682349	13	2	3052.92	1
10.1007/s00233-012-9455-6	3	2	3094	1
10.1007/s11083-012-9282-0	3	2	3094	1
10.1007/s12104-012-9436-4	6	2	3094	1
10.1007/s12104-012-9437-3	6	2	3094	1
10.1007/s13127-012-0117-z	6	2	3094	1
10.1007/s13127-012-0121-3	6	2	3094	1
10.1007/s10562-012-0955-5	7	2	3094	1
10.1007/s10453-012-9281-z	10	2	3094	1
10.1007/s10726-012-9329-z	11	2	3094	1
10.1017/S0007123413000239	13	2	3105.34	1
10.1109/TUFFC.2012.2504	9	2	3110.42	1
10.1242/jeb.091991	6	2	3117.83	1
10.1002/ijc.28143	4	2	3120	1
10.1002/pros.22691	4	2	3120	1
10.1111/bph.12081	4	2	3120	1
10.1111/bph.12180	4	2	3120	1
10.1002/glia.22437	5	2	3120	1
10.1111/1574-6941.12073	5	2	3120	1
10.1111/1574-6941.12142	5	2	3120	1
10.1111/1574-6968.12077	5	2	3120	1
10.1111/acel.12069	5	2	3120	1
10.1111/ejn.12108	5	2	3120	1
10.1111/j.1365-2826.2012.02369.x	5	2	3120	1
10.1111/mmi.12225	5	2	3120	1
10.1002/biot.201200363	6	2	3120	1
10.1002/btpr.1649	6	2	3120	1
10.1002/cbic.201300136	6	2	3120	1
10.1002/mnfr.201200821	6	2	3120	1
10.1007/s00226-012-0524-5	6	2	3120	1
10.1007/s00468-012-0826-0	6	2	3120	1
10.1007/s11829-012-9217-0	6	2	3120	1
10.1111/afe.12000	6	2	3120	1
10.1111/bij.12134	6	2	3120	1
10.1111/boj.12054	6	2	3120	1
10.1111/eea.12063	6	2	3120	1
10.1111/febs.12309	6	2	3120	1
10.1111/fwb.12104	6	2	3120	1
10.1111/j.1365-2761.2012.01440.x	6	2	3120	1
10.1111/jeb.12074	6	2	3120	1
10.1111/nph.12138	6	2	3120	1
10.1111/nph.12149	6	2	3120	1
10.1111/tpj.12116	6	2	3120	1
10.1111/tpj.12170	6	2	3120	1
10.1113/jphysiol.2012.246595	6	2	3120	1
10.1163/1568539X-00003040	6	2	3120	1
10.1002/anie.201301469	7	2	3120	1
10.1002/cctc.201200904	7	2	3120	1
10.1002/cphc.201201006	7	2	3120	1
10.1002/cplu.201300014	7	2	3120	1
10.1002/cssc.201300133	7	2	3120	1
10.1002/ejic.201201062	7	2	3120	1
10.1002/ejic.201201442	7	2	3120	1
10.1002/ejic.201201526	7	2	3120	1
10.1002/ejoc.201300004	7	2	3120	1
10.1002/ejoc.201300148	7	2	3120	1
10.1002/jcc.23328	7	2	3120	1
10.1007/s13361-012-0551-3	7	2	3120	1
10.1002/pssr.201307088	8	2	3120	1
10.1002/sia.5175	8	2	3120	1
10.1002/nme.4516	9	2	3120	1
10.1007/s00531-012-0836-6	10	2	3120	1
10.1007/s00710-012-0234-6	10	2	3120	1
10.1111/1755-0998.12063	10	2	3120	1
10.1111/1755-0998.12110	10	2	3120	1
10.1111/1758-2229.12013	10	2	3120	1
10.1111/j.1600-0706.2012.20833.x	10	2	3120	1
10.1111/mec.12256	10	2	3120	1
10.1111/mec.12374	10	2	3120	1
10.1111/1467-9248.12031	13	2	3120	1
10.1111/1475-6765.12017	13	2	3120	1
10.1007/s00401-013-1116-7	5	2	3146	1
10.1080/00268976.2012.751462	8	2	3192.25	1
10.1016/j.bbalip.2010.06.001	6	2	3208.57	1
10.1038/bjc.2013.585	4	2	3229.2	1
10.1159/000351727	5	2	3242.21	1
10.1002/adsc.201300392	7	2	3250	1
10.1002/ejic.201301281	7	2	3250	1
10.1002/ejoc.201301230	7	2	3250	1
10.1016/j.ympev.2013.09.005	5	2	3267.48	1
10.1016/j.abb.2013.09.004	6	2	3267.48	1
10.1016/j.ymeth.2013.07.037	6	2	3267.48	1
10.1002/ejoc.201301616	7	2	3277.31	1
10.1002/ijch.201300101	7	2	3277.31	1
10.1080/02671522.2012.754929	13	2	3286.47	1
10.1103/PhysRevLett.110.106101	8	2	3288.53	1
10.1103/PhysRevLett.110.086403	8	2	3313.97	1
10.1103/PhysRevLett.110.010504	8	2	3314.48	1
10.1093/mp/sst023	6	2	3315	1
10.1093/nar/gkt1169	6	1	3322.8	1
10.1093/nar/gkt329	6	1	3322.8	1
10.1093/nar/gkt861	6	1	3322.8	1
10.1210/en.2010-1477	6	2	3353.47	1
10.1080/10426507.2012.743145	7	2	3363.11	1
10.1080/07391102.2013.855142	6	2	3371.99	1
10.1007/s00605-013-0541-y	3	2	3403.4	1
10.1007/s00403-013-1340-y	4	2	3403.4	1
10.1007/s11307-013-0654-7	4	2	3403.4	1
10.1007/s00203-013-0887-5	5	2	3403.4	1
10.1007/s00294-013-0407-9	5	2	3403.4	1
10.1007/s00422-013-0552-8	5	2	3403.4	1
10.1007/s10482-013-9975-4	5	2	3403.4	1
10.1007/s12017-013-8234-1	5	2	3403.4	1
10.1007/s00027-013-0318-3	6	2	3403.4	1
10.1007/s00114-013-1056-z	6	2	3403.4	1
10.1007/s00223-013-9786-7	6	2	3403.4	1
10.1007/s00424-013-1224-1	6	2	3403.4	1
10.1007/s00424-013-1383-0	6	2	3403.4	1
10.1007/s00497-013-0234-7	6	2	3403.4	1
10.1007/s10493-013-9681-y	6	2	3403.4	1
10.1007/s10529-013-1180-z	6	2	3403.4	1
10.1007/s10658-013-0173-z	6	2	3403.4	1
10.1007/s10719-013-9486-6	6	2	3403.4	1
10.1007/s10750-013-1616-4	6	2	3403.4	1
10.1007/s11104-013-1671-7	6	2	3403.4	1
10.1007/s11105-013-0614-z	6	2	3403.4	1
10.1007/s12104-013-9466-6	6	2	3403.4	1
10.1007/s00216-013-7239-9	7	2	3403.4	1
10.1007/s10562-013-1001-y	7	2	3403.4	1
10.1007/s10822-013-9645-7	7	2	3403.4	1
10.1007/s00449-013-1087-z	9	2	3403.4	1
10.1007/s00530-013-0321-5	9	2	3403.4	1
10.1007/s10817-013-9285-6	9	2	3403.4	1
10.1007/s10746-013-9269-x	13	2	3403.4	1
10.1007/s13384-013-0129-5	13	2	3403.4	1
10.1002/biot.201300216	6	2	3403.63	1
10.1016/j.jsg.2011.02.008	10	2	3416.82	1
10.1002/jcc.23490	7	2	3430.83	1
10.1007/s11225-013-9513-4	3	2	3432	1
10.1007/s00210-013-0859-y	4	2	3432	1
10.1007/s11357-013-9533-z	4	2	3432	1
10.1007/s00227-013-2354-x	6	2	3432	1
10.1007/s00265-012-1412-6	6	2	3432	1
10.1007/s00265-013-1604-8	6	2	3432	1
10.1007/s00285-013-0660-z	6	2	3432	1
10.1007/s00374-013-0808-4	6	2	3432	1
10.1007/s00374-013-0827-1	6	2	3432	1
10.1007/s00424-013-1319-8	6	2	3432	1
10.1007/s11103-013-0041-4	6	2	3432	1
10.1007/s11557-013-0900-z	6	2	3432	1
10.1042/BJ20121422	6	2	3432	1
10.1042/BST20120256	6	2	3432	1
10.1007/s00706-013-0947-1	7	2	3432	1
10.1007/s00410-013-0902-5	10	2	3432	1
10.1007/s00704-013-0839-7	10	2	3432	1
10.1007/s00710-013-0313-3	10	2	3432	1
10.1002/pon.3427	12	2	3450.34	1
10.1111/nph.12535	6	2	3455.15	1
10.1016/j.difgeo.2013.04.003	3	2	3479.14	1
10.1016/j.exmath.2013.01.004	3	2	3479.14	1
10.1016/j.jmaa.2013.01.071	3	2	3479.14	1
10.1016/j.jpaa.2012.09.004	3	2	3479.14	1
10.1016/j.crohns.2012.12.014	4	2	3479.14	1
10.1016/j.ejca.2013.05.018	4	2	3479.14	1
10.1016/j.intimp.2013.02.007	4	2	3479.14	1
10.1016/j.jep.2013.06.007	4	2	3479.14	1
10.1016/j.nucmedbio.2013.05.012	4	2	3479.14	1
10.1016/j.radonc.2013.01.012	4	2	3479.14	1
10.1016/j.taap.2013.05.012	4	2	3479.14	1
10.1016/j.zemedi.2013.07.006	4	2	3479.14	1
10.1016/j.bbamcr.2013.02.012	5	2	3479.14	1
10.1016/j.ejmg.2013.02.002	5	2	3479.14	1
10.1016/j.ejop.2013.02.001	5	2	3479.14	1
10.1016/j.expneurol.2013.02.002	5	2	3479.14	1
10.1016/j.exppara.2013.03.034	5	2	3479.14	1
10.1016/j.ijmm.2013.05.001	5	2	3479.14	1
10.1016/j.imlet.2013.02.002	5	2	3479.14	1
10.1016/j.jim.2013.02.016	5	2	3479.14	1
10.1016/j.jneumeth.2012.12.025	5	2	3479.14	1
10.1016/j.jneuroim.2013.02.005	5	2	3479.14	1
10.1016/j.neulet.2013.01.014	5	2	3479.14	1
10.1016/j.neuroimage.2013.01.060	5	2	3479.14	1
10.1016/j.neuroscience.2013.01.008	5	2	3479.14	1
10.1016/j.pain.2013.04.011	5	2	3479.14	1
10.1016/j.ydbio.2013.03.009	5	2	3479.14	1
10.1016/j.yexcr.2013.03.029	5	2	3479.14	1
10.1016/j.yjmcc.2013.03.020	5	2	3479.14	1
10.1016/j.ympev.2013.04.033	5	2	3479.14	1
10.1016/j.ympev.2013.07.002	5	2	3479.14	1
10.1016/j.bbagen.2013.06.021	6	2	3479.14	1
10.1016/j.bbalip.2013.03.004	6	2	3479.14	1
10.1016/j.bbalip.2013.06.004	6	2	3479.14	1
10.1016/j.envexpbot.2013.03.006	6	2	3479.14	1
10.1016/j.fgb.2013.02.003	6	2	3479.14	1
10.1016/j.jbiotec.2013.01.027	6	2	3479.14	1
10.1016/j.jinsphys.2013.01.012	6	2	3479.14	1
10.1016/j.jprot.2013.02.022	6	2	3479.14	1
10.1016/j.jsbmb.2013.06.002	6	2	3479.14	1
10.1016/j.ygcen.2012.12.013	6	2	3479.14	1
10.1016/j.ymeth.2013.02.012	6	2	3479.14	1
10.1016/j.ymeth.2013.03.034	6	2	3479.14	1
10.1016/j.ymeth.2013.07.024	6	2	3479.14	1
10.1016/j.ica.2013.03.034	7	2	3479.14	1
10.1016/j.ica.2013.03.044	7	2	3479.14	1
10.1016/j.jct.2013.01.030	7	2	3479.14	1
10.1016/j.jct.2013.03.015	7	2	3479.14	1
10.1016/j.jorganchem.2013.03.027	7	2	3479.14	1
10.1016/j.molcatb.2013.03.012	7	2	3479.14	1
10.1016/j.tetlet.2013.02.095	7	2	3479.14	1
10.1016/j.chaos.2013.01.011	8	2	3479.14	1
10.1016/j.nimb.2013.03.031	8	2	3479.14	1
10.1016/j.susc.2013.02.014	8	2	3479.14	1
10.1016/j.actamat.2013.01.014	9	2	3479.14	1
10.1016/j.actamat.2013.01.057	9	2	3479.14	1
10.1016/j.cagd.2013.02.008	9	2	3479.14	1
10.1016/j.cma.2013.02.015	9	2	3479.14	1
10.1016/j.cmpb.2013.01.010	9	2	3479.14	1
10.1016/j.cviu.2013.01.010	9	2	3479.14	1
10.1016/j.intermet.2013.03.007	9	2	3479.14	1
10.1016/j.jnucmat.2013.01.108	9	2	3479.14	1
10.1016/j.jocs.2013.01.006	9	2	3479.14	1
10.1016/j.matchar.2013.02.007	9	2	3479.14	1
10.1016/j.media.2013.02.001	9	2	3479.14	1
10.1016/j.media.2013.02.004	9	2	3479.14	1
10.1016/j.sna.2013.03.011	9	2	3479.14	1
10.1016/j.tcs.2013.02.003	9	2	3479.14	1
10.1016/j.tsf.2013.01.016	9	2	3479.14	1
10.1016/j.tsf.2013.02.112	9	2	3479.14	1
10.1016/j.enggeo.2012.12.019	10	2	3479.14	1
10.1016/j.envpol.2013.02.033	10	2	3479.14	1
10.1016/j.limno.2013.05.008	10	2	3479.14	1
10.1016/j.quascirev.2013.02.008	10	2	3479.14	1
10.1016/j.intell.2013.03.003	12	2	3479.14	1
10.1016/j.lmot.2013.04.005	12	2	3479.14	1
10.1016/j.ssresearch.2013.01.002	13	2	3479.14	1
10.1002/jgrb.50322	10	2	3486.7	1
10.1002/xrs.2521	7	2	3495.4	1
10.1002/jocb.35	12	2	3498.16	1
10.1002/per.1941	12	2	3498.16	1
10.1111/eff.12103	6	2	3499.57	1
10.1111/mec.12579	10	2	3500.46	1
10.1371/journal.pbio.1001585	6	1	3509.44	1
10.1002/art.37989	4	2	3510	1
10.1038/leu.2013.169	4	2	3510	1
10.1002/eji.201243277	5	2	3510	1
10.1111/jeu.12063	5	2	3510	1
10.1002/ejoc.201300439	7	2	3510	1
10.1002/elps.201300151	7	2	3510	1
10.1111/maps.12146	10	2	3510	1
10.2166/hydro.2013.287	10	2	3510	1
10.2166/wst.2013.029	10	2	3510	1
10.1111/bph.12354	4	2	3510.6	1
10.1111/maec.12117	10	2	3521.41	1
10.1016/j.apal.2012.02.003	3	2	3521.74	1
10.1016/j.ejc.2012.03.011	3	2	3521.74	1
10.1016/j.injury.2011.03.055	4	2	3521.74	1
10.1016/j.jvoice.2012.02.001	4	2	3521.74	1
10.1016/j.cmet.2012.04.023	5	2	3521.74	1
10.1016/j.conb.2012.04.003	5	2	3521.74	1
10.1016/j.neuroimage.2012.05.049	5	2	3521.74	1
10.1016/j.neuropharm.2012.05.025	5	2	3521.74	1
10.1016/j.ympev.2011.03.021	5	2	3521.74	1
10.1016/j.bbalip.2012.03.006	6	2	3521.74	1
10.1016/j.bbapap.2012.05.012	6	2	3521.74	1
10.1016/j.biochi.2012.05.023	6	2	3521.74	1
10.1016/j.soilbio.2010.11.022	6	2	3521.74	1
10.1016/j.talanta.2012.05.039	7	2	3521.74	1
10.1016/j.cag.2011.10.006	9	2	3521.74	1
10.1016/j.cor.2012.04.007	9	2	3521.74	1
10.1016/j.cretres.2012.04.006	10	2	3521.74	1
10.1016/j.geomorph.2012.05.006	10	2	3521.74	1
10.1016/j.jedc.2012.03.011	11	2	3521.74	1
10.1016/j.infbeh.2012.02.007	12	2	3521.74	1
10.1016/j.newideapsych.2012.01.002	12	2	3521.74	1
10.1016/j.newideapsych.2012.02.003	12	2	3521.74	1
10.1016/j.techfore.2011.12.012	13	2	3521.74	1
10.1016/j.bcp.2012.10.016	4	2	3521.9	1
10.1016/j.jconrel.2012.12.001	4	2	3521.9	1
10.1016/j.imbio.2012.11.004	5	2	3521.9	1
10.1016/j.bbalip.2012.09.017	6	2	3521.9	1
10.1016/j.bbamem.2012.11.030	6	2	3521.9	1
10.1016/j.bbamem.2012.12.016	6	2	3521.9	1
10.1002/pola.26865	7	2	3525.43	1
10.1080/01402382.2013.818354	13	2	3528.07	1
10.1080/15534510.2013.799099	12	2	3534.95	1
10.1016/j.joca.2013.11.001	4	2	3544.4	1
10.1016/j.clinph.2013.09.029	5	2	3544.4	1
10.1016/j.jprot.2013.10.004	6	2	3544.4	1
10.1016/j.watres.2013.10.038	10	2	3544.4	1
10.1093/hmg/ddt260	5	2	3549	1
10.1093/protein/gzt041	6	2	3549	1
10.1093/treephys/tpt096	6	2	3549	1
10.1093/bib/bbs086	9	2	3549	1
10.1111/mpp.12048	6	2	3563.27	1
10.1111/pala.12070	10	2	3566.06	1
10.1002/bit.24981	6	2	3567.12	1
10.1002/lsm.22148	4	2	3572.53	1
10.1002/minf.201300013	4	2	3575	1
10.1002/minf.201300019	4	2	3575	1
10.1002/minf.201300020	4	2	3575	1
10.1111/pre.12025	6	2	3575.01	1
10.1016/j.is.2013.05.007	9	2	3595.11	1
10.1111/eos.12079	4	2	3600.92	1
10.3109/07853890.2013.866440	4	2	3605.25	1
10.1111/ivb.12037	6	2	3619.82	1
10.1111/gcb.12367	10	2	3619.82	1
10.1111/jph.12130	6	2	3624.93	1
10.1016/j.ijmedinf.2013.08.002	4	2	3649.98	1
10.1016/j.neubiorev.2013.09.005	5	2	3649.98	1
10.1016/j.bbalip.2013.07.004	6	2	3649.98	1
10.1016/j.bbalip.2013.08.007	6	2	3649.98	1
10.1038/cddis.2012.91	5	1	3744	1
10.1038/cddis.2013.470	5	1	3744	1
10.1038/hdy.2013.78	5	2	3744	1
10.1002/chem.201201915	7	2	3744	1
10.1242/jeb.092023	6	2	3781.77	1
10.1098/rspb.2013.1760	6	2	3821.97	1
10.1016/j.jog.2013.05.001	10	2	3825.9	1
10.1016/j.jsg.2013.07.002	10	2	3827.04	1
10.1016/j.ejc.2011.03.019	3	2	3873.92	1
10.1016/j.jcta.2012.05.002	3	2	3873.92	1
10.1016/j.cardfail.2011.11.003	4	2	3873.92	1
10.1016/j.jtcvs.2011.07.032	4	2	3873.92	1
10.1016/j.ajhg.2012.05.007	5	2	3873.92	1
10.1016/j.mod.2012.04.003	5	2	3873.92	1
10.1016/j.bbalip.2012.04.006	6	2	3873.92	1
10.1016/j.freeradbiomed.2012.03.002	6	2	3873.92	1
10.1016/j.jinorgbio.2012.04.001	6	2	3873.92	1
10.1016/j.jtbi.2011.03.024	6	2	3873.92	1
10.1016/j.inoche.2012.04.034	7	2	3873.92	1
10.1016/j.jcp.2011.12.030	8	2	3873.92	1
10.1016/j.jedc.2012.04.006	11	2	3873.92	1
10.1016/j.ridd.2012.04.012	13	2	3873.92	1
10.1016/j.ridd.2012.05.014	13	2	3873.92	1
10.1016/j.agrformet.2012.10.006	6	2	3874.08	1
10.1016/j.jcat.2012.10.003	7	2	3874.08	1
10.1016/j.cma.2012.11.004	9	2	3874.08	1
10.1016/j.biombioe.2012.11.022	10	2	3874.08	1
10.1016/j.jsg.2012.10.006	10	2	3874.08	1
10.1016/j.ecolecon.2012.09.014	11	2	3874.08	1
10.1016/j.revpalbo.2013.09.005	6	2	3898.84	1
10.1016/j.chroma.2013.09.072	7	2	3898.84	1
10.1027/0269-8803/a000092	5	2	3900	1
10.1242/jeb.089888	6	2	3900	1
10.1038/ncomms2076	8	2	3900	1
10.1024/1661-4747/a000146	12	2	3900	1
10.1002/chem.201301907	7	2	3932.77	1
10.1093/brain/awt110	5	2	3978	1
10.1093/jmicro/dft022	6	2	3978	1
10.1093/mp/sss158	6	2	3978	1
10.1016/j.soilbio.2013.08.004	6	2	4014.97	1
10.1016/j.ijheatmasstransfer.2013.08.079	9	2	4014.97	1
10.1016/j.cretres.2013.09.002	10	2	4014.97	1
10.1093/nar/gkt883	6	1	4024.8	1
10.1042/BJ20130579	6	2	4040.4	1
10.1002/2013GB004634	10	2	4046.25	1
10.1038/tp.2012.94	12	2	4056	1
10.1093/nar/gks1353	6	1	4102.8	1
10.1002/jgra.50425	8	2	4156.98	1
10.1038/ismej.2013.44	5	2	4212	1
10.1038/ismej.2013.56	5	2	4212	1
10.1002/chem.201302014	7	2	4212	1
10.1002/anie.201300129	7	2	4368	1
10.1016/j.brainres.2012.04.020	5	2	4402.18	1
10.1016/j.pain.2011.04.016	5	2	4402.18	1
10.1016/j.asd.2012.02.009	6	2	4402.18	1
10.3109/07853890.2013.770637	4	2	4447.37	1
10.3109/13693786.2013.809631	6	2	4450.76	1
10.1093/nar/gks1252	6	1	4492.8	1
10.1093/nar/gkt703	6	1	4492.8	1
10.1038/npp.2013.21	5	2	4524	1
10.1016/j.cell.2013.09.050	5	2	4922.78	1
10.1038/embor.2013.47	5	2	5199.48	1
10.1530/ERC-13-0222	4	2	5200	1
10.1038/ncomms3077	8	2	5343	1
10.1038/ncomms2791	5	2	5569.2	1
10.1038/ncomms3784	6	2	5772	1
10.1016/j.celrep.2013.08.031	5	1	5773.73	1
10.1016/j.celrep.2013.07.012	5	1	5798.56	1
10.1016/j.ccr.2013.07.012	5	2	5798.56	1
10.1016/j.cmet.2013.05.020	5	2	5798.56	1
10.1016/j.immuni.2012.10.017	5	2	5798.56	1
10.1016/j.molcel.2013.01.037	5	2	5798.56	1
10.1016/j.molcel.2013.04.031	5	2	5798.56	1
10.1016/j.neuron.2013.05.027	5	2	5798.56	1
10.1016/j.cub.2013.06.043	6	2	5798.56	1
10.1016/j.cub.2013.06.066	6	2	5798.56	1
10.1016/j.str.2013.04.003	6	2	5798.56	1
10.1016/j.susc.2012.03.018	8	2	5869.57	1
10.1016/j.celrep.2012.11.017	5	1	5869.82	1
10.1016/j.ccr.2012.12.003	5	2	5869.82	1
10.1016/j.cell.2012.10.040	5	2	5869.82	1
10.1016/j.immuni.2012.09.021	5	2	5869.82	1
10.1016/j.molcel.2012.11.011	5	2	5869.82	1
10.1016/j.neuron.2011.09.022	5	2	5869.82	1
10.1016/j.stem.2011.02.022	5	2	5869.82	1
10.1016/j.celrep.2012.05.021	5	1	5946.03	1
10.1016/j.celrep.2012.06.012	5	1	5946.03	1
10.1016/j.celrep.2012.06.016	5	1	5946.03	1
10.1016/j.celrep.2012.07.008	5	1	5946.03	1
10.1524/ncrs.2012.0173	7	1	371.28	2
10.2971/jeos.2014.14015	8	1	433.16	2
10.2971/jeos.2014.14016	8	1	433.16	2
10.3897/zookeys.301.4913	6	1	464.1	2
10.3390/atmos5020420	10	1	480.597	2
10.1068/i0664	12	1	494.962	2
10.1068/i0605	12	1	527.527	2
10.1186/1752-153X-4-3	7	1	557.102	2
10.5194/nhess-13-1285-2013	10	1	569.296	2
10.5194/angeo-32-623-2014	10	1	570.843	2
10.3402/gha.v7.23445	13	1	618.8	2
10.3402/gha.v7.24565	13	1	618.8	2
10.5194/angeo-31-1035-2013	10	1	634.27	2
10.3390/sym4040566	3	1	640.9	2
10.3390/sym4040581	3	1	640.9	2
10.1186/1752-153X-4-11	7	1	646.958	2
10.4056/sigs.3847890	5	1	648.869	2
10.5194/angeo-31-529-2013	10	1	697.697	2
10.1186/1029-242X-2013-168	3	1	702	2
10.1155/2014/143463	5	1	726.7	2
10.3389/fpsyg.2014.01102	12	1	747.5	2
10.3390/en7063642	9	1	760.565	2
10.5194/acp-14-6941-2014	10	1	780	2
10.1088/1367-2630/16/4/045002	8	1	790.4	2
10.5194/angeo-32-249-2014	10	1	824.551	2
10.1186/1687-1812-2013-301	3	1	835.38	2
10.5194/nhess-12-3507-2012	10	1	853.944	2
10.5194/nhess-13-53-2013	10	1	853.944	2
10.3389/fmicb.2014.00257	5	1	861.12	2
10.3389/fncel.2012.00048	5	1	861.12	2
10.3389/fncir.2013.00089	5	1	861.12	2
10.3389/fnhum.2014.00350	5	1	861.12	2
10.3389/fnhum.2014.00619	5	1	861.12	2
10.3389/fpls.2012.00267	6	1	861.12	2
10.3389/fpls.2014.00065	6	1	861.12	2
10.3389/fpsyg.2012.00321	12	1	861.12	2
10.3389/fpsyg.2012.00582	12	1	861.12	2
10.5194/angeo-31-1507-2013	10	1	887.978	2
10.5194/angeo-32-609-2014	10	1	887.978	2
10.7150/thno.5113	4	1	889.33	2
10.3389/fpls.2013.00377	6	1	889.525	2
10.1088/1367-2630/14/2/023018	8	1	935.935	2
10.1186/1880-5981-66-112	10	1	936	2
10.5194/tc-8-575-2014	10	1	942.123	2
10.3389/fnbeh.2014.00227	5	1	950.95	2
10.5194/angeo-31-1491-2013	10	1	951.405	2
10.1186/1556-276X-6-214	8	1	958.464	2
10.1186/1556-276X-7-255	8	1	958.464	2
10.1186/1559-4106-8-28	9	1	958.464	2
10.1186/1559-4106-8-32	9	1	958.464	2
10.1186/1559-4106-8-36	9	1	958.464	2
10.1155/2012/412512	5	1	996.086	2
10.5194/angeo-31-541-2013	10	1	996.268	2
10.3390/rs5083681	10	1	1000.91	2
10.1155/2012/851648	4	1	1002.31	2
10.5194/amt-6-3169-2013	10	1	1002.46	2
10.3390/rs5063082	10	1	1004	2
10.3390/rs6010841	10	1	1004.71	2
10.3390/su5041443	10	1	1013.94	2
10.1088/1367-2630/16/2/023003	8	1	1021.02	2
10.5194/acp-14-7895-2014	10	1	1029.6	2
10.3389/fncir.2014.00050	5	1	1040	2
10.1186/1556-276X-9-60	8	1	1040	2
10.3389/fnhum.2014.00387	5	1	1045.2	2
10.3390/su6010336	10	1	1046.17	2
10.3389/fnhum.2014.00328	5	1	1060.8	2
10.1186/1746-4811-6-4	6	1	1072.28	2
10.5194/amt-7-3705-2014	10	1	1076.71	2
10.5194/cp-9-1559-2013	10	1	1076.71	2
10.3389/fnhum.2012.00133	5	1	1078.27	2
10.3389/fnhum.2012.00144	5	1	1078.27	2
10.2340/00015555-1632	4	1	1082.9	2
10.1186/1687-6180-2013-172	9	1	1092	2
10.1186/1746-4811-5-3	6	1	1114.22	2
10.1186/1746-4811-5-4	6	1	1114.22	2
10.1186/1746-4811-5-17	6	1	1120.21	2
10.5194/angeo-31-1115-2013	10	1	1138.59	2
10.3390/w6082367	10	1	1147.87	2
10.5194/hess-17-3871-2013	10	1	1150.97	2
10.3389/fmicb.2014.00034	5	1	1153.15	2
10.3389/fmicb.2014.00550	5	1	1153.15	2
10.3389/fnana.2013.00002	5	1	1153.15	2
10.3389/fncom.2013.00078	5	1	1153.15	2
10.3389/fnhum.2014.00206	5	1	1153.15	2
10.3389/fnhum.2014.00494	5	1	1153.15	2
10.3389/fnmol.2012.00022	5	1	1153.15	2
10.3389/fphys.2013.00173	6	1	1153.15	2
10.3389/fpls.2012.00207	6	1	1153.15	2
10.3389/fpls.2012.00249	6	1	1153.15	2
10.3389/fpls.2012.00272	6	1	1153.15	2
10.3389/fpls.2013.00308	6	1	1153.15	2
10.3389/fpsyg.2013.00061	12	1	1153.15	2
10.3389/fpsyg.2013.00266	12	1	1153.15	2
10.3389/fpsyg.2013.00345	12	1	1153.15	2
10.3389/fpsyg.2013.00441	12	1	1153.15	2
10.3389/fpsyg.2013.00603	12	1	1153.15	2
10.3389/fpsyg.2014.01393	12	1	1153.15	2
10.1155/2014/176965	8	1	1156.9	2
10.5194/nhess-14-189-2014	10	1	1160.25	2
10.3389/fcimb.2012.00070	5	1	1170	2
10.3402/tellusa.v66.22830	10	1	1170	2
10.1155/2014/249317	8	1	1175.64	2
10.3389/fmicb.2014.00252	5	1	1185.6	2
10.3389/fpsyg.2014.00500	12	1	1185.6	2
10.3389/fpsyg.2014.00930	12	1	1185.6	2
10.3389/fpsyg.2014.01008	12	1	1185.6	2
10.3389/fpsyg.2014.01292	12	1	1185.6	2
10.1186/1756-0381-2-4	6	1	1186.09	2
10.1371/journal.pone.0032415	6	1	1189.5	2
10.3389/fnbeh.2013.00024	5	1	1190.8	2
10.3389/fpsyg.2013.00428	12	1	1191.19	2
10.3389/fpsyg.2013.00467	12	1	1191.19	2
10.3389/fpsyg.2014.00508	12	1	1191.19	2
10.1186/1752-153X-3-11	7	1	1192.09	2
10.3389/fpsyg.2013.00342	12	1	1192.1	2
10.1364/OE.21.001574	8	1	1195.94	2
10.1186/1556-276X-9-425	8	1	1198.08	2
10.1155/2013/960421	9	1	1203.8	2
10.3402/ejpt.v4i0.21329	12	1	1206.66	2
10.3402/ejpt.v4i0.21452	12	1	1206.66	2
10.1042/BSR20130051	5	1	1209	2
10.3390/en6063002	9	1	1209.75	2
10.5194/angeo-31-1315-2013	10	1	1209.75	2
10.1186/1752-153X-6-144	7	1	1210.07	2
10.5194/bg-10-2725-2013	10	1	1211.3	2
10.1364/OE.20.009698	8	1	1211.46	2
10.1088/1367-2630/15/1/013002	8	1	1213.06	2
10.1088/1367-2630/15/1/013006	8	1	1213.06	2
10.1088/1367-2630/15/1/013027	8	1	1213.06	2
10.1088/1367-2630/15/1/013033	8	1	1213.06	2
10.1088/1367-2630/15/1/015019	8	1	1213.06	2
10.1088/1367-2630/15/1/015025	8	1	1213.06	2
10.1088/1367-2630/15/2/023007	8	1	1213.06	2
10.1088/1367-2630/15/2/023019	8	1	1213.06	2
10.1088/1367-2630/15/2/023030	8	1	1213.06	2
10.1088/1367-2630/15/3/033019	8	1	1213.06	2
10.1088/1367-2630/15/3/033028	8	1	1213.06	2
10.1088/1367-2630/15/3/033034	8	1	1213.06	2
10.1088/1367-2630/15/3/035008	8	1	1213.06	2
10.1088/1367-2630/15/4/043013	8	1	1213.06	2
10.1088/1367-2630/15/4/045005	8	1	1213.06	2
10.1088/1367-2630/15/4/045027	8	1	1213.06	2
10.1088/1367-2630/15/6/063019	8	1	1213.06	2
10.3389/fpsyg.2012.00173	12	1	1213.06	2
10.1186/1556-276X-8-504	8	1	1215.5	2
10.3390/en7042148	9	1	1222.13	2
10.1371/journal.pone.0052499	4	1	1224.51	2
10.1371/journal.pone.0051755	12	1	1226.42	2
10.1371/journal.pone.0052067	5	1	1227.94	2
10.1186/1748-717X-7-108	4	1	1232.4	2
10.1186/1743-0003-10-42	5	1	1232.4	2
10.1186/1748-7188-4-10	5	1	1234.03	2
10.1186/1743-0003-7-34	5	1	1240.02	2
10.1186/1477-5956-8-6	6	1	1240.02	2
10.1186/2041-1480-1-4	6	1	1240.02	2
10.1371/journal.pone.0051032	6	1	1243.11	2
10.1371/journal.pone.0036615	6	1	1245.4	2
10.3389/fnana.2014.00115	5	1	1248	2
10.3389/fncom.2014.00124	5	1	1248	2
10.3389/fnhum.2014.00566	5	1	1248	2
10.3389/fpls.2012.00247	6	1	1248	2
10.3389/fpsyg.2012.00403	12	1	1248	2
10.3389/fpsyg.2012.00444	12	1	1248	2
10.3389/fpsyg.2012.00538	12	1	1248	2
10.3389/fpsyg.2013.00406	12	1	1248	2
10.3389/fpsyg.2013.00453	12	1	1248	2
10.3389/fpsyg.2014.00686	12	1	1248	2
10.1167/12.2.8	4	1	1249.3	2
10.1186/1687-6180-2013-55	9	1	1257.98	2
10.1371/journal.pone.0038697	5	1	1258.4	2
10.1371/journal.pone.0038179	10	1	1258.4	2
10.3390/ma5101774	9	1	1265.34	2
10.1371/journal.pone.0094531	4	1	1268.55	2
10.3390/rs6032572	10	1	1269.38	2
10.1186/1746-4811-4-18	6	1	1272.96	2
10.1371/journal.pone.0095250	4	1	1274.78	2
10.1371/journal.pone.0086333	2	1	1275.3	2
10.1371/journal.pone.0097465	4	1	1275.3	2
10.3390/polym6051602	7	1	1276.59	2
10.1371/journal.pone.0093116	12	1	1279.2	2
10.1371/journal.pone.0113706	4	1	1284.4	2
10.1371/journal.pone.0113882	4	1	1284.4	2
10.1371/journal.pone.0089225	4	1	1284.91	2
10.1371/journal.pone.0099075	5	1	1286.12	2
10.1038/modpathol.2013.168	4	1	1287	2
10.1088/1367-2630/15/11/113047	8	1	1287	2
10.3390/e14050856	8	1	1287	2
10.3390/w6123807	10	1	1288.56	2
10.1371/journal.pone.0097879	6	1	1289.6	2
10.1371/journal.pone.0088214	5	1	1289.81	2
10.1371/journal.pone.0084299	12	1	1291.21	2
10.1371/journal.pone.0086906	10	1	1291.43	2
10.1186/1752-153X-2-16	7	1	1292.06	2
10.1371/journal.pone.0085350	4	1	1292.2	2
10.3389/fpsyg.2012.00370	12	1	1293.93	2
10.1371/journal.pone.0090311	12	1	1295.11	2
10.1364/OE.20.018630	8	1	1296.39	2
10.1371/journal.pone.0104399	5	1	1296.45	2
10.1371/journal.pone.0116980	4	1	1297.4	2
10.1371/journal.pone.0086274	4	1	1298.7	2
10.3390/rs6021739	10	1	1298.87	2
10.1186/1471-2091-10-16	6	1	1299.92	2
10.1186/1129-2377-14-40	5	1	1300	2
10.1186/1129-2377-14-52	5	1	1300	2
10.5194/hess-17-4729-2013	10	1	1301.03	2
10.1088/1367-2630/15/2/023017	8	1	1301.81	2
10.1063/1.4824616	9	1	1303.2	2
10.1167/14.13.22	4	1	1306.5	2
10.1371/journal.pone.0106609	5	1	1311.05	2
10.1186/1476-4598-8-22	5	1	1311.89	2
10.1186/1472-6807-9-68	6	1	1311.89	2
10.1186/1477-5956-6-33	6	1	1311.89	2
10.1371/journal.pone.0105015	6	1	1313	2
10.1371/journal.pone.0104086	12	1	1313	2
10.1371/journal.pone.0069357	10	1	1315.44	2
10.1186/1471-2172-10-18	5	1	1317.89	2
10.1186/1471-2229-9-20	6	1	1317.89	2
10.1186/1742-9994-6-7	6	1	1317.89	2
10.1371/journal.pone.0084562	4	1	1320.8	2
10.1167/13.6.16	4	1	1322.27	2
10.1186/1471-2121-10-71	5	1	1323.88	2
10.1186/1471-2105-11-90	9	1	1323.88	2
10.1371/journal.pone.0079164	12	1	1325.09	2
10.1371/journal.pone.0035201	6	1	1325.23	2
10.5194/nhess-14-1625-2014	10	1	1325.47	2
10.1371/journal.pone.0033956	4	1	1328.94	2
10.1371/journal.pone.0083277	12	1	1329.61	2
10.1186/1478-811X-8-5	5	1	1329.87	2
10.1371/journal.pone.0032552	5	1	1330.86	2
10.1371/journal.pone.0106697	4	1	1332.5	2
10.1063/1.4816715	9	1	1333.48	2
10.1186/1748-7188-6-4	5	1	1335.85	2
10.3389/fpsyg.2012.00287	12	1	1336.61	2
10.1371/journal.pone.0034723	5	1	1336.84	2
10.1371/journal.pone.0107488	6	1	1337.73	2
10.1371/journal.pone.0048620	12	1	1341.33	2
10.1186/1748-717X-8-93	4	1	1341.6	2
10.1186/1748-7188-5-25	5	1	1347.84	2
10.3389/fmicb.2011.00263	5	1	1347.84	2
10.3389/fmicb.2012.00004	5	1	1347.84	2
10.3389/fnhum.2011.00161	5	1	1347.84	2
10.1186/1756-0381-4-9	6	1	1347.84	2
10.1186/1471-2105-10-117	9	1	1347.84	2
10.1186/1471-2105-10-204	9	1	1347.84	2
10.3389/fpsyg.2011.00384	12	1	1347.84	2
10.3389/fpsyg.2012.00018	12	1	1347.84	2
10.3389/fpsyg.2012.00039	12	1	1347.84	2
10.3389/fpsyg.2012.00187	12	1	1347.84	2
10.1167/12.5.7	4	1	1348.1	2
10.1186/1471-2164-10-410	5	1	1353.83	2
10.1186/1471-2148-9-212	6	1	1353.83	2
10.1371/journal.pone.0101197	6	1	1354.6	2
10.1186/1477-5956-6-22	6	1	1355.7	2
10.1186/1748-717X-8-145	4	1	1357.2	2
10.1038/srep00659	6	1	1359.8	2
10.1186/1748-7188-5-20	5	1	1359.83	2
10.1186/1477-5956-8-33	6	1	1359.83	2
10.1371/journal.pone.0066120	5	1	1360.46	2
10.1371/journal.pone.0052371	5	1	1360.57	2
10.1186/1748-7188-3-11	5	1	1362.06	2
10.1186/1748-7188-3-12	5	1	1362.06	2
10.1186/1745-6150-3-31	6	1	1362.06	2
10.1186/1746-4811-4-12	6	1	1362.06	2
10.1186/1748-717X-8-269	4	1	1362.4	2
10.1186/1475-2859-12-63	6	1	1362.4	2
10.1186/1747-597X-9-8	13	1	1362.4	2
10.1186/1471-2202-10-89	5	1	1365.81	2
10.1371/journal.pone.0110326	5	1	1366.11	2
10.1371/journal.pone.0063745	5	1	1367.35	2
10.1155/2014/370307	5	1	1367.72	2
10.1186/1746-4811-7-35	6	1	1371.8	2
10.1088/1367-2630/15/1/013055	8	1	1371.8	2
10.1186/1745-6215-13-211	4	1	1372.8	2
10.1186/1746-1596-8-87	4	1	1372.8	2
10.1186/1471-2202-13-36	5	1	1372.8	2
10.1186/1757-2215-6-51	6	1	1372.8	2
10.3390/rs6086790	10	1	1375.28	2
10.3390/rs6098026	10	1	1376.83	2
10.1371/journal.pone.0112147	5	1	1377.41	2
10.1186/1471-2407-9-301	4	1	1377.79	2
10.1186/1471-2121-11-21	5	1	1377.79	2
10.1186/1471-2164-11-188	5	1	1377.79	2
10.1186/1471-2164-11-264	5	1	1377.79	2
10.1186/1471-2180-9-56	5	1	1377.79	2
10.1186/1471-2148-10-156	6	1	1377.79	2
10.1186/1471-2229-10-66	6	1	1377.79	2
10.1186/1752-0509-3-83	6	1	1377.79	2
10.1186/1752-0509-4-30	6	1	1377.79	2
10.1186/1471-2105-11-283	9	1	1377.79	2
10.1186/1471-2105-11-363	9	1	1377.79	2
10.1371/journal.pone.0070646	12	1	1378.48	2
10.1155/2014/981586	8	1	1381.25	2
10.1371/journal.pone.0110756	4	1	1383.2	2
10.1186/1129-2377-15-39	5	1	1383.2	2
10.1186/1129-2377-15-46	5	1	1383.2	2
10.1186/1742-4690-10-109	5	1	1383.2	2
10.1371/journal.pone.0110113	5	1	1383.2	2
10.1371/journal.pone.0110386	5	1	1383.2	2
10.3390/rs6109239	10	1	1384.57	2
10.3390/rs61110571	10	1	1384.57	2
10.1371/journal.pone.0109216	5	1	1386.98	2
10.1186/1742-4690-10-127	5	1	1388.4	2
10.1371/journal.pone.0086519	6	1	1389.01	2
10.1371/journal.pone.0091349	12	1	1389.01	2
10.1371/journal.pone.0080688	2	1	1389.7	2
10.1371/journal.pone.0084662	5	1	1389.7	2
10.1371/journal.pone.0086056	12	1	1389.7	2
10.1186/1471-2164-10-314	5	1	1389.78	2
10.1186/1471-2164-10-446	5	1	1389.78	2
10.1371/journal.pone.0078935	4	1	1390.75	2
10.5194/bg-10-5367-2013	10	1	1390.75	2
10.3390/rs61111082	10	1	1392.3	2
10.1002/ece3.500	10	1	1392.81	2
10.1186/1532-429X-15-79	4	1	1395.76	2
10.1186/1748-7188-7-17	5	1	1395.76	2
10.1371/journal.pone.0080068	5	1	1396.23	2
10.1371/journal.pone.0045599	4	1	1397.95	2
10.1186/1471-2261-12-17	4	1	1398.8	2
10.1186/1471-2474-13-65	4	1	1398.8	2
10.1371/journal.pone.0113909	2	1	1400.1	2
10.1371/journal.pone.0044499	5	1	1401.09	2
10.1155/2013/960958	5	1	1401.4	2
10.1186/1471-2164-10-161	5	1	1401.75	2
10.1186/1471-2164-11-4	5	1	1401.75	2
10.1186/1471-2148-9-19	6	1	1401.75	2
10.1186/1742-9994-6-5	6	1	1401.75	2
10.1186/1471-2105-10-181	9	1	1401.75	2
10.1371/journal.pone.0038260	2	1	1403.44	2
10.1371/journal.pone.0037979	4	1	1403.44	2
10.1371/journal.pone.0038348	5	1	1403.44	2
10.1186/1748-717X-7-212	4	1	1404	2
10.1186/1748-717X-8-66	4	1	1404	2
10.1186/1748-717X-8-77	4	1	1404	2
10.3390/molecules20010470	7	1	1404	2
10.1088/1367-2630/16/11/113035	8	1	1404	2
10.1186/1746-4811-4-11	6	1	1412.98	2
10.1103/PhysRevX.3.041020	8	1	1413.1	2
10.1186/1742-6405-8-26	5	1	1413.74	2
10.1186/1477-5956-9-7	6	1	1413.74	2
10.1186/1478-7954-10-3	13	1	1413.74	2
10.1371/journal.pone.0038887	4	1	1415.21	2
10.1371/journal.pone.0068301	5	1	1418.57	2
10.1371/journal.pone.0075278	6	1	1421.15	2
10.1088/1367-2630/15/4/045025	8	1	1422.32	2
10.1371/journal.pone.0038540	5	1	1424.05	2
10.1186/1475-2840-11-57	4	1	1424.8	2
10.1186/1748-717X-8-153	4	1	1424.8	2
10.1186/1748-717X-8-35	4	1	1424.8	2
10.1186/1471-2156-11-33	5	1	1425.71	2
10.1186/1471-2164-11-115	5	1	1425.71	2
10.1186/1471-2164-11-29	5	1	1425.71	2
10.1186/1471-2164-11-393	5	1	1425.71	2
10.1186/1471-2164-11-68	5	1	1425.71	2
10.1186/1471-2229-10-31	6	1	1425.71	2
10.1186/1752-0509-4-27	6	1	1425.71	2
10.1186/1471-2105-11-336	9	1	1425.71	2
10.1371/journal.pone.0115247	5	1	1428.57	2
10.1371/journal.pone.0042449	6	1	1429.39	2
10.1186/1471-2105-13-55	9	1	1430	2
10.1186/1471-2164-10-95	5	1	1431.7	2
10.1186/1471-2202-10-22	5	1	1431.7	2
10.1186/1471-2202-10-40	5	1	1431.7	2
10.1186/1471-2148-9-269	6	1	1431.7	2
10.1186/1471-2148-9-4	6	1	1431.7	2
10.1186/1471-2148-9-57	6	1	1431.7	2
10.1186/1471-2148-9-7	6	1	1431.7	2
10.1186/1471-2148-9-9	6	1	1431.7	2
10.1186/1472-6807-8-53	6	1	1431.7	2
10.1186/1746-4811-7-34	6	1	1431.7	2
10.1186/1471-2105-9-517	9	1	1431.7	2
10.1186/1756-3305-6-21	5	1	1435.2	2
10.5194/cp-10-2099-2014	10	1	1435.62	2
10.5194/cp-9-1601-2013	10	1	1435.62	2
10.1371/journal.pone.0054327	6	1	1436.9	2
10.1371/journal.pone.0054818	10	1	1436.9	2
10.1186/1471-2407-9-447	4	1	1437.7	2
10.3389/fmicb.2012.00101	5	1	1437.7	2
10.3389/fmicb.2012.00214	5	1	1437.7	2
10.3389/fmicb.2012.00395	5	1	1437.7	2
10.3389/fmicb.2013.00111	5	1	1437.7	2
10.3389/fmicb.2013.00207	5	1	1437.7	2
10.3389/fmicb.2014.00356	5	1	1437.7	2
10.3389/fmicb.2014.00601	5	1	1437.7	2
10.3389/fmicb.2014.00660	5	1	1437.7	2
10.3389/fnbeh.2014.00087	5	1	1437.7	2
10.3389/fnbeh.2014.00424	5	1	1437.7	2
10.3389/fncel.2012.00054	5	1	1437.7	2
10.3389/fncir.2013.00049	5	1	1437.7	2
10.3389/fncir.2013.00082	5	1	1437.7	2
10.3389/fncir.2013.00086	5	1	1437.7	2
10.3389/fncom.2012.00026	5	1	1437.7	2
10.3389/fncom.2013.00087	5	1	1437.7	2
10.3389/fncom.2013.00153	5	1	1437.7	2
10.3389/fnhum.2012.00101	5	1	1437.7	2
10.3389/fnhum.2012.00141	5	1	1437.7	2
10.3389/fnhum.2013.00157	5	1	1437.7	2
10.3389/fnhum.2013.00183	5	1	1437.7	2
10.3389/fnhum.2013.00234	5	1	1437.7	2
10.3389/fnhum.2013.00253	5	1	1437.7	2
10.3389/fnhum.2013.00369	5	1	1437.7	2
10.3389/fnhum.2013.00380	5	1	1437.7	2
10.3389/fnhum.2013.00424	5	1	1437.7	2
10.3389/fnhum.2013.00878	5	1	1437.7	2
10.3389/fnhum.2014.00102	5	1	1437.7	2
10.3389/fnhum.2014.00200	5	1	1437.7	2
10.3389/fnhum.2014.00462	5	1	1437.7	2
10.3389/fnhum.2014.00473	5	1	1437.7	2
10.3389/fnhum.2014.00587	5	1	1437.7	2
10.3389/fnhum.2014.00759	5	1	1437.7	2
10.3389/fnins.2013.00053	5	1	1437.7	2
10.3389/fnins.2013.00253	5	1	1437.7	2
10.3389/fnins.2014.00137	5	1	1437.7	2
10.1186/1471-2148-10-187	6	1	1437.7	2
10.1186/1471-2148-10-60	6	1	1437.7	2
10.1186/1471-2148-9-186	6	1	1437.7	2
10.3389/fphys.2012.00339	6	1	1437.7	2
10.3389/fphys.2013.00065	6	1	1437.7	2
10.3389/fphys.2013.00066	6	1	1437.7	2
10.3389/fphys.2013.00124	6	1	1437.7	2
10.3389/fphys.2013.00192	6	1	1437.7	2
10.3389/fphys.2013.00201	6	1	1437.7	2
10.3389/fpls.2012.00192	6	1	1437.7	2
10.3389/fpls.2013.00219	6	1	1437.7	2
10.3389/fpls.2013.00351	6	1	1437.7	2
10.3389/fpls.2013.00403	6	1	1437.7	2
10.3389/fpls.2013.00407	6	1	1437.7	2
10.3389/fpls.2014.00164	6	1	1437.7	2
10.3389/fpls.2014.00182	6	1	1437.7	2
10.3389/fpls.2014.00417	6	1	1437.7	2
10.3389/fpls.2014.00609	6	1	1437.7	2
10.1186/1471-2105-10-377	9	1	1437.7	2
10.1186/1471-2105-10-447	9	1	1437.7	2
10.1186/1471-2105-11-267	9	1	1437.7	2
10.3389/fpsyg.2012.00212	12	1	1437.7	2
10.3389/fpsyg.2012.00255	12	1	1437.7	2
10.3389/fpsyg.2012.00271	12	1	1437.7	2
10.3389/fpsyg.2012.00335	12	1	1437.7	2
10.3389/fpsyg.2012.00376	12	1	1437.7	2
10.3389/fpsyg.2012.00485	12	1	1437.7	2
10.3389/fpsyg.2012.00491	12	1	1437.7	2
10.3389/fpsyg.2012.00523	12	1	1437.7	2
10.3389/fpsyg.2012.00539	12	1	1437.7	2
10.3389/fpsyg.2013.00025	12	1	1437.7	2
10.3389/fpsyg.2013.00089	12	1	1437.7	2
10.3389/fpsyg.2013.00142	12	1	1437.7	2
10.3389/fpsyg.2013.00148	12	1	1437.7	2
10.3389/fpsyg.2013.00272	12	1	1437.7	2
10.3389/fpsyg.2013.00368	12	1	1437.7	2
10.3389/fpsyg.2013.00387	12	1	1437.7	2
10.3389/fpsyg.2013.00528	12	1	1437.7	2
10.3389/fpsyg.2013.00801	12	1	1437.7	2
10.3389/fpsyg.2013.00921	12	1	1437.7	2
10.3389/fpsyg.2013.00962	12	1	1437.7	2
10.3389/fpsyg.2013.00987	12	1	1437.7	2
10.3389/fpsyg.2014.00041	12	1	1437.7	2
10.3389/fpsyg.2014.00152	12	1	1437.7	2
10.3389/fpsyg.2014.00208	12	1	1437.7	2
10.3389/fpsyg.2014.00261	12	1	1437.7	2
10.3389/fpsyg.2014.00437	12	1	1437.7	2
10.3389/fpsyg.2014.00480	12	1	1437.7	2
10.3389/fpsyg.2014.00635	12	1	1437.7	2
10.3389/fpsyg.2014.00693	12	1	1437.7	2
10.3389/fpsyg.2014.00729	12	1	1437.7	2
10.3389/fpsyg.2014.00868	12	1	1437.7	2
10.3389/fpsyg.2014.00883	12	1	1437.7	2
10.3389/fpsyg.2014.00885	12	1	1437.7	2
10.3389/fpsyg.2014.01073	12	1	1437.7	2
10.3389/fpsyg.2014.01318	12	1	1437.7	2
10.1371/journal.pone.0059207	6	1	1437.79	2
10.1371/journal.pone.0042349	5	1	1438.05	2
10.1371/journal.pone.0072126	6	1	1438.11	2
10.1371/journal.pone.0064023	2	1	1441.7	2
10.1371/journal.pone.0065280	5	1	1441.7	2
10.1371/journal.pone.0068365	5	1	1441.7	2
10.1371/journal.pone.0062569	6	1	1441.7	2
10.1371/journal.pone.0075261	13	1	1441.7	2
10.1186/1471-213X-9-35	5	1	1443.69	2
10.1186/1471-2164-10-144	5	1	1443.69	2
10.1186/1476-4598-9-60	5	1	1443.69	2
10.3748/wjg.v18.i46.6836	4	1	1444.26	2
10.1371/journal.pone.0060596	5	1	1444.96	2
10.1371/journal.pone.0055787	6	1	1447.29	2
10.1088/1367-2630/16/9/093040	8	1	1447.99	2
10.5194/tc-7-1707-2013	10	1	1447.99	2
10.1371/journal.pone.0056115	10	1	1448.64	2
10.1371/journal.pone.0056246	4	1	1449.07	2
10.1371/journal.pone.0066200	6	1	1449.3	2
10.2196/jmir.3390	4	1	1453.4	2
10.1371/journal.pone.0059789	6	1	1455.03	2
10.1371/journal.pone.0058338	12	1	1455.03	2
10.1186/1745-6215-14-269	4	1	1456	2
10.1155/2014/986594	6	1	1456.18	2
10.1371/journal.pone.0065134	12	1	1457.05	2
10.1186/1476-4598-6-79	5	1	1457.53	2
10.1371/journal.pone.0057624	11	1	1457.95	2
10.1186/1749-8090-8-59	4	1	1461.2	2
10.1186/1756-0381-7-14	6	1	1461.2	2
10.1186/1478-811X-8-6	5	1	1461.65	2
10.1186/s13321-014-0045-3	9	1	1466.4	2
10.1186/1297-9686-45-29	6	1	1466.56	2
10.1186/1471-2148-9-117	6	1	1467.65	2
10.1186/1471-244X-9-17	12	1	1467.65	2
10.1002/ece3.670	10	1	1468.1	2
10.1002/ece3.707	10	1	1468.1	2
10.1002/ece3.889	10	1	1468.1	2
10.1002/ece3.907	10	1	1468.1	2
10.1371/journal.pone.0082605	2	1	1469.09	2
10.1371/journal.pone.0084592	2	1	1469.09	2
10.1371/journal.pone.0081518	4	1	1469.09	2
10.1371/journal.pone.0083570	5	1	1469.09	2
10.1371/journal.pone.0084037	5	1	1469.09	2
10.1371/journal.pone.0084085	5	1	1469.09	2
10.1371/journal.pone.0084196	5	1	1469.09	2
10.1371/journal.pone.0084560	5	1	1469.09	2
10.1371/journal.pone.0084914	5	1	1469.09	2
10.1371/journal.pone.0082473	6	1	1469.09	2
10.1371/journal.pone.0083870	6	1	1469.09	2
10.1371/journal.pone.0084461	6	1	1469.09	2
10.1371/journal.pone.0083840	12	1	1469.09	2
10.1136/bmjopen-2014-006145	4	1	1469.65	2
10.1186/1749-8090-8-77	4	1	1471.6	2
10.1155/2014/808509	8	1	1471.78	2
10.1186/1742-4690-10-58	5	1	1482	2
10.1088/1367-2630/15/10/105007	8	1	1482.62	2
10.1088/1367-2630/15/10/105019	8	1	1482.62	2
10.1088/1367-2630/15/11/113029	8	1	1482.62	2
10.1088/1367-2630/15/11/113059	8	1	1482.62	2
10.1088/1367-2630/15/11/115007	8	1	1482.62	2
10.1088/1367-2630/15/12/123008	8	1	1482.62	2
10.1088/1367-2630/15/12/123021	8	1	1482.62	2
10.1088/1367-2630/15/12/123028	8	1	1482.62	2
10.1088/1367-2630/15/12/123033	8	1	1482.62	2
10.1088/1367-2630/15/12/123034	8	1	1482.62	2
10.1088/1367-2630/15/12/125005	8	1	1482.62	2
10.1088/1367-2630/15/12/125024	8	1	1482.62	2
10.1088/1367-2630/15/4/043004	8	1	1482.62	2
10.1088/1367-2630/15/4/043020	8	1	1482.62	2
10.1088/1367-2630/15/4/043039	8	1	1482.62	2
10.1088/1367-2630/15/4/045019	8	1	1482.62	2
10.1088/1367-2630/15/5/053013	8	1	1482.62	2
10.1088/1367-2630/15/5/053042	8	1	1482.62	2
10.1088/1367-2630/15/5/053046	8	1	1482.62	2
10.1088/1367-2630/15/5/053049	8	1	1482.62	2
10.1088/1367-2630/15/5/053050	8	1	1482.62	2
10.1088/1367-2630/15/6/063021	8	1	1482.62	2
10.1088/1367-2630/15/6/063034	8	1	1482.62	2
10.1088/1367-2630/15/6/063035	8	1	1482.62	2
10.1088/1367-2630/15/6/063038	8	1	1482.62	2
10.1088/1367-2630/15/6/065001	8	1	1482.62	2
10.1088/1367-2630/15/6/065004	8	1	1482.62	2
10.1088/1367-2630/15/7/073031	8	1	1482.62	2
10.1088/1367-2630/15/7/073034	8	1	1482.62	2
10.1088/1367-2630/15/7/073039	8	1	1482.62	2
10.1088/1367-2630/15/8/083003	8	1	1482.62	2
10.1088/1367-2630/15/8/083006	8	1	1482.62	2
10.1088/1367-2630/15/8/083009	8	1	1482.62	2
10.1088/1367-2630/15/8/083055	8	1	1482.62	2
10.1088/1367-2630/15/8/085003	8	1	1482.62	2
10.1088/1367-2630/15/8/085014	8	1	1482.62	2
10.1088/1367-2630/15/8/085032	8	1	1482.62	2
10.1088/1367-2630/15/9/093003	8	1	1482.62	2
10.1088/1367-2630/15/9/093032	8	1	1482.62	2
10.1088/1367-2630/15/9/095017	8	1	1482.62	2
10.3389/fnbeh.2013.00094	5	1	1484.6	2
10.3389/fncom.2013.00127	5	1	1484.6	2
10.3389/fpls.2013.00054	6	1	1484.6	2
10.3389/fpsyg.2013.00182	12	1	1484.6	2
10.3389/fpsyg.2013.00324	12	1	1484.6	2
10.3389/fpsyg.2013.00557	12	1	1484.6	2
10.3389/fncom.2013.00079	5	1	1485.12	2
10.3389/fnhum.2014.00416	5	1	1485.12	2
10.3389/fnhum.2014.00886	5	1	1485.12	2
10.3389/fpls.2013.00084	6	1	1485.12	2
10.3389/fpls.2013.00103	6	1	1485.12	2
10.3389/fpls.2013.00153	6	1	1485.12	2
10.3389/fpls.2013.00241	6	1	1485.12	2
10.3389/fpls.2013.00296	6	1	1485.12	2
10.3389/fpls.2013.00298	6	1	1485.12	2
10.3389/fpls.2013.00332	6	1	1485.12	2
10.3389/fpls.2013.00415	6	1	1485.12	2
10.3389/fpsyg.2012.00265	12	1	1485.12	2
10.3389/fpsyg.2012.00566	12	1	1485.12	2
10.3389/fpsyg.2013.00225	12	1	1485.12	2
10.3389/fpsyg.2014.00292	12	1	1485.12	2
10.3389/fpsyg.2014.01448	12	1	1485.12	2
10.3389/fncom.2013.00126	5	1	1485.9	2
10.3389/fnhum.2013.00667	5	1	1485.9	2
10.1371/journal.pone.0074681	2	1	1489.75	2
10.1371/journal.pone.0075853	4	1	1489.75	2
10.1371/journal.pone.0070710	5	1	1489.75	2
10.1371/journal.pone.0073826	5	1	1489.75	2
10.1371/journal.pone.0073852	5	1	1489.75	2
10.1371/journal.pone.0074362	5	1	1489.75	2
10.1371/journal.pone.0074767	5	1	1489.75	2
10.1371/journal.pone.0075060	5	1	1489.75	2
10.1371/journal.pone.0076355	5	1	1489.75	2
10.1371/journal.pone.0074292	6	1	1489.75	2
10.1371/journal.pone.0075298	6	1	1489.75	2
10.1371/journal.pone.0074894	10	1	1489.75	2
10.1371/journal.pone.0075024	10	1	1489.75	2
10.1371/journal.pone.0074177	12	1	1489.75	2
10.1371/journal.pone.0077886	2	1	1490.1	2
10.1371/journal.pone.0078433	2	1	1490.1	2
10.1371/journal.pone.0077876	5	1	1490.1	2
10.1371/journal.pone.0078966	5	1	1490.1	2
10.1371/journal.pone.0076512	6	1	1490.1	2
10.1371/journal.pone.0077074	6	1	1490.1	2
10.1371/journal.pone.0077135	6	1	1490.1	2
10.1371/journal.pone.0078007	6	1	1490.1	2
10.1371/journal.pone.0078384	6	1	1490.1	2
10.1371/journal.pone.0078745	6	1	1490.1	2
10.1371/journal.pone.0078758	8	1	1490.1	2
10.1371/journal.pone.0077554	12	1	1490.1	2
10.1371/journal.pone.0078469	12	1	1490.1	2
10.1371/journal.pone.0077687	13	1	1490.1	2
10.1371/journal.pone.0078273	13	1	1490.1	2
10.1371/journal.pone.0078781	13	1	1490.1	2
10.1186/1471-2164-10-173	5	1	1491.61	2
10.1186/1746-4811-10-28	6	1	1492.4	2
10.1371/journal.pone.0072500	2	1	1493.48	2
10.1371/journal.pone.0071540	5	1	1493.48	2
10.1371/journal.pone.0072288	5	1	1493.48	2
10.1371/journal.pone.0072771	5	1	1493.48	2
10.1371/journal.pone.0073343	5	1	1493.48	2
10.1371/journal.pone.0073444	5	1	1493.48	2
10.1371/journal.pone.0071097	6	1	1493.48	2
10.1371/journal.pone.0072136	6	1	1493.48	2
10.1371/journal.pone.0072629	6	1	1493.48	2
10.1371/journal.pone.0072805	6	1	1493.48	2
10.1371/journal.pone.0072627	10	1	1493.48	2
10.1371/journal.pone.0073257	10	1	1493.48	2
10.1371/journal.pone.0073039	12	1	1493.48	2
10.1371/journal.pone.0070902	13	1	1493.48	2
10.1371/journal.pone.0080335	4	1	1496.04	2
10.1371/journal.pone.0079796	5	1	1496.04	2
10.1371/journal.pone.0080910	5	1	1496.04	2
10.1371/journal.pone.0081517	5	1	1496.04	2
10.1371/journal.pone.0079406	6	1	1496.04	2
10.1371/journal.pone.0079600	6	1	1496.04	2
10.1371/journal.pone.0080945	6	1	1496.04	2
10.1371/journal.pone.0081687	6	1	1496.04	2
10.1371/journal.pone.0081936	8	1	1496.04	2
10.1371/journal.pone.0079487	10	1	1496.04	2
10.1371/journal.pone.0081094	13	1	1496.04	2
10.1186/1756-3305-6-64	5	1	1497.6	2
10.1186/1742-9994-7-15	6	1	1497.6	2
10.1186/1742-9994-7-25	6	1	1497.6	2
10.1155/2014/249846	4	1	1504.1	2
10.3390/v5102512	5	1	1505.34	2
10.1186/1475-2840-11-48	4	1	1508	2
10.1186/1756-3305-7-170	5	1	1508	2
10.1186/1471-2148-10-55	6	1	1509.59	2
10.1186/1471-2105-11-553	9	1	1509.59	2
10.1371/journal.pone.0091045	4	1	1511.94	2
10.1371/journal.pone.0091212	4	1	1511.94	2
10.1371/journal.pone.0093293	2	1	1514.36	2
10.1371/journal.pone.0091987	4	1	1514.36	2
10.1371/journal.pone.0092605	5	1	1514.68	2
10.1186/1471-2164-9-310	5	1	1514.83	2
10.1186/1755-8794-1-49	5	1	1514.83	2
10.1371/journal.pone.0080913	6	1	1516.88	2
10.1371/journal.pone.0091964	12	1	1516.88	2
10.1371/journal.pone.0053743	2	1	1519.66	2
10.1371/journal.pone.0054247	2	1	1519.66	2
10.1371/journal.pone.0055009	2	1	1519.66	2
10.1371/journal.pone.0052229	4	1	1519.66	2
10.1371/journal.pone.0053715	5	1	1519.66	2
10.1371/journal.pone.0053833	5	1	1519.66	2
10.1371/journal.pone.0054778	5	1	1519.66	2
10.1371/journal.pone.0055251	5	1	1519.66	2
10.1371/journal.pone.0054421	8	1	1519.66	2
10.1371/journal.pone.0053590	10	1	1519.66	2
10.1371/journal.pone.0053656	10	1	1519.66	2
10.1371/journal.pone.0055189	12	1	1519.66	2
10.1371/journal.pone.0091030	4	1	1521.01	2
10.1186/1471-2172-9-63	5	1	1521.18	2
10.1186/1471-2148-8-220	6	1	1521.18	2
10.1186/1471-2229-8-109	6	1	1521.18	2
10.1186/1752-0509-2-100	6	1	1521.18	2
10.1186/1471-2105-9-459	9	1	1521.18	2
10.1186/1471-2105-9-497	9	1	1521.18	2
10.1186/1471-2164-11-411	5	1	1521.56	2
10.1186/1476-069X-13-111	10	1	1523.6	2
10.1371/journal.pone.0093551	4	1	1524.76	2
10.1371/journal.pone.0099065	10	1	1524.86	2
10.1371/journal.pone.0082780	6	1	1525.07	2
10.1371/journal.pone.0084911	12	1	1525.07	2
10.1371/journal.pone.0083917	5	1	1525.08	2
10.5194/acp-14-8403-2014	10	1	1525.34	2
10.1371/journal.pone.0083086	5	1	1525.86	2
10.1371/journal.pone.0082547	6	1	1525.86	2
10.1371/journal.pone.0084026	4	1	1525.88	2
10.1371/journal.pone.0087453	4	1	1527.08	2
10.1371/journal.pone.0086303	12	1	1527.08	2
10.3390/e15093312	8	1	1527.5	2
10.1371/journal.pone.0085656	6	1	1529.57	2
10.1371/journal.pone.0086673	6	1	1529.57	2
10.1063/1.4862168	9	1	1529.57	2
10.1371/journal.pone.0087277	5	1	1530.11	2
10.1167/13.1.10	4	1	1531.53	2
10.1088/1367-2630/15/2/023020	8	1	1531.53	2
10.1088/1367-2630/15/2/023043	8	1	1531.53	2
10.1088/1367-2630/15/5/053045	8	1	1531.53	2
10.1088/1367-2630/15/7/073047	8	1	1531.53	2
10.1088/1367-2630/15/9/093027	8	1	1531.53	2
10.1088/1367-2630/16/4/043007	8	1	1531.53	2
10.3390/en7042573	9	1	1531.53	2
10.1371/journal.pone.0067714	2	1	1531.65	2
10.1371/journal.pone.0062263	4	1	1531.65	2
10.1371/journal.pone.0061577	5	1	1531.65	2
10.1371/journal.pone.0062520	5	1	1531.65	2
10.1371/journal.pone.0062814	5	1	1531.65	2
10.1371/journal.pone.0066868	5	1	1531.65	2
10.1371/journal.pone.0067269	5	1	1531.65	2
10.1371/journal.pone.0067362	5	1	1531.65	2
10.1371/journal.pone.0067461	5	1	1531.65	2
10.1371/journal.pone.0068015	5	1	1531.65	2
10.1371/journal.pone.0068377	5	1	1531.65	2
10.1371/journal.pone.0068645	5	1	1531.65	2
10.1371/journal.pone.0068879	5	1	1531.65	2
10.1371/journal.pone.0070116	5	1	1531.65	2
10.1371/journal.pone.0070141	5	1	1531.65	2
10.1371/journal.pone.0061813	6	1	1531.65	2
10.1371/journal.pone.0067340	6	1	1531.65	2
10.1371/journal.pone.0068124	6	1	1531.65	2
10.1371/journal.pone.0065357	10	1	1531.65	2
10.1371/journal.pone.0065839	10	1	1531.65	2
10.1371/journal.pone.0066490	11	1	1531.65	2
10.1371/journal.pone.0066544	12	1	1531.65	2
10.1371/journal.pone.0068594	12	1	1531.65	2
10.1371/journal.pone.0069899	13	1	1531.65	2
10.1371/journal.pone.0069990	13	1	1531.65	2
10.1371/journal.pone.0100358	12	1	1532.58	2
10.1186/1752-0509-2-91	6	1	1533.92	2
10.1186/1471-2105-9-465	9	1	1533.92	2
10.1186/1750-1172-8-136	4	1	1534	2
10.1186/1750-1172-8-146	4	1	1534	2
10.1186/1750-1172-8-53	4	1	1534	2
10.1186/2046-1682-5-19	6	1	1534	2
10.1371/journal.pone.0098789	5	1	1534.71	2
10.1371/journal.pone.0084761	5	1	1536.17	2
10.1371/journal.pone.0099504	5	1	1536.64	2
10.1371/journal.pone.0101211	4	1	1536.87	2
10.1371/journal.pone.0102587	4	1	1536.87	2
10.1186/1471-2164-11-270	5	1	1539.54	2
10.1186/1471-2164-11-409	5	1	1539.54	2
10.1186/1471-2164-11-546	5	1	1539.54	2
10.1186/1471-2180-10-230	5	1	1539.54	2
10.1186/1471-2199-11-40	5	1	1539.54	2
10.1186/1471-2202-12-29	5	1	1539.54	2
10.1186/1471-2350-11-110	5	1	1539.54	2
10.1186/1471-2148-10-186	6	1	1539.54	2
10.1186/1471-2148-10-285	6	1	1539.54	2
10.1186/1471-2148-10-286	6	1	1539.54	2
10.1186/1471-2229-10-171	6	1	1539.54	2
10.1186/1475-2859-11-97	6	1	1539.54	2
10.1186/1471-2105-11-207	9	1	1539.54	2
10.1186/1471-2105-11-254	9	1	1539.54	2
10.1186/1471-2105-11-351	9	1	1539.54	2
10.1186/1471-2105-11-358	9	1	1539.54	2
10.1186/1471-2105-11-441	9	1	1539.54	2
10.1371/journal.pone.0093600	4	1	1540.92	2
10.1371/journal.pone.0074951	6	1	1542.31	2
10.1371/journal.pone.0075847	4	1	1542.32	2
10.1371/journal.pone.0079594	4	1	1542.89	2
10.1186/1750-1172-8-110	4	1	1544.4	2
10.1186/ar3852	4	1	1544.4	2
10.1186/1748-7188-8-14	5	1	1545.52	2
10.1186/1477-5956-10-28	6	1	1545.52	2
10.1371/journal.pone.0096751	4	1	1545.7	2
10.1186/1755-8794-1-41	5	1	1546.65	2
10.1186/1471-2148-8-110	6	1	1546.65	2
10.1371/journal.pone.0078080	6	1	1547	2
10.1371/journal.pone.0066987	4	1	1548.38	2
10.1371/journal.pone.0096273	4	1	1548.73	2
10.1371/journal.pone.0092104	4	1	1549.6	2
10.1371/journal.pone.0092876	4	1	1549.6	2
10.1371/journal.pone.0081046	5	1	1549.76	2
10.1371/journal.pone.0081069	5	1	1549.76	2
10.1371/journal.pone.0095681	4	1	1550.26	2
10.1371/journal.pone.0095970	2	1	1550.5	2
10.1186/1471-2164-12-273	5	1	1551.51	2
10.1186/1471-2229-10-216	6	1	1551.51	2
10.1186/1471-2105-11-361	9	1	1551.51	2
10.1371/journal.pone.0095340	10	1	1553.5	2
10.1186/1471-2407-13-452	4	1	1554.8	2
10.1371/journal.pone.0102896	5	1	1554.93	2
10.1371/journal.pone.0082166	5	1	1556.45	2
10.1371/journal.pone.0079450	12	1	1556.45	2
10.1186/1471-2148-11-328	6	1	1557.5	2
10.1186/1752-0509-6-16	6	1	1557.5	2
10.1186/1471-213X-8-55	5	1	1559.38	2
10.1186/1471-2199-9-21	5	1	1559.38	2
10.1186/1471-2202-9-40	5	1	1559.38	2
10.1186/1752-0509-2-43	6	1	1559.38	2
10.1186/1471-2105-9-152	9	1	1559.38	2
10.1186/1471-2474-15-91	4	1	1560	2
10.1186/1472-6874-14-24	4	1	1560	2
10.1186/1477-7525-10-97	4	1	1560	2
10.1186/1471-2180-14-7	5	1	1560	2
10.1186/1476-4598-13-87	5	1	1560	2
10.1186/1472-684X-12-10	13	1	1560	2
10.1371/journal.pone.0105037	4	1	1560.52	2
10.1371/journal.pone.0094882	5	1	1561.3	2
10.1371/journal.pone.0055366	2	1	1561.81	2
10.1371/journal.pone.0057311	2	1	1561.81	2
10.1371/journal.pone.0055662	4	1	1561.81	2
10.1371/journal.pone.0055415	5	1	1561.81	2
10.1371/journal.pone.0055442	5	1	1561.81	2
10.1371/journal.pone.0056049	5	1	1561.81	2
10.1371/journal.pone.0056162	5	1	1561.81	2
10.1371/journal.pone.0056871	5	1	1561.81	2
10.1371/journal.pone.0057508	5	1	1561.81	2
10.1371/journal.pone.0057530	5	1	1561.81	2
10.1371/journal.pone.0055846	6	1	1561.81	2
10.1371/journal.pone.0056717	6	1	1561.81	2
10.1371/journal.pone.0057795	6	1	1561.81	2
10.1371/journal.pone.0057868	6	1	1561.81	2
10.1371/journal.pone.0055505	10	1	1561.81	2
10.1371/journal.pone.0056889	10	1	1561.81	2
10.1371/journal.pone.0057133	10	1	1561.81	2
10.1371/journal.pone.0056000	12	1	1561.81	2
10.1371/journal.pone.0056768	13	1	1561.81	2
10.1371/journal.pone.0108206	12	1	1563.21	2
10.1186/s13007-015-0043-0	6	1	1565.2	2
10.1371/journal.pone.0070525	5	1	1565.21	2
10.1371/journal.pone.0084475	9	1	1566.27	2
10.1063/1.4873157	9	1	1567.8	2
10.1371/journal.pone.0084373	12	1	1568.09	2
10.1371/journal.pone.0073277	5	1	1568.5	2
10.1371/journal.pone.0073961	4	1	1568.74	2
10.1371/journal.pone.0074660	5	1	1568.74	2
10.1371/journal.pone.0075612	12	1	1568.74	2
10.1371/journal.pone.0100533	4	1	1569.14	2
10.1186/1742-4690-9-60	5	1	1569.49	2
10.1186/1477-5956-11-40	6	1	1569.49	2
10.1371/journal.pone.0059780	2	1	1569.57	2
10.1371/journal.pone.0063582	2	1	1569.57	2
10.1371/journal.pone.0064498	4	1	1569.57	2
10.1371/journal.pone.0060887	5	1	1569.57	2
10.1371/journal.pone.0061569	5	1	1569.57	2
10.1371/journal.pone.0063203	5	1	1569.57	2
10.1371/journal.pone.0063994	5	1	1569.57	2
10.1371/journal.pone.0064115	5	1	1569.57	2
10.1371/journal.pone.0064195	5	1	1569.57	2
10.1371/journal.pone.0064947	5	1	1569.57	2
10.1371/journal.pone.0059110	6	1	1569.57	2
10.1371/journal.pone.0060325	6	1	1569.57	2
10.1371/journal.pone.0060582	6	1	1569.57	2
10.1371/journal.pone.0060773	6	1	1569.57	2
10.1371/journal.pone.0061096	6	1	1569.57	2
10.1371/journal.pone.0061106	6	1	1569.57	2
10.1371/journal.pone.0061173	6	1	1569.57	2
10.1371/journal.pone.0061403	6	1	1569.57	2
10.1371/journal.pone.0062974	6	1	1569.57	2
10.1371/journal.pone.0063518	6	1	1569.57	2
10.1371/journal.pone.0063637	6	1	1569.57	2
10.1371/journal.pone.0064823	6	1	1569.57	2
10.1371/journal.pone.0063400	9	1	1569.57	2
10.1371/journal.pone.0063859	12	1	1569.57	2
10.1371/journal.pone.0059252	2	1	1571.75	2
10.1371/journal.pone.0058259	5	1	1571.75	2
10.1371/journal.pone.0058457	5	1	1571.75	2
10.1371/journal.pone.0058839	5	1	1571.75	2
10.1371/journal.pone.0058889	5	1	1571.75	2
10.1371/journal.pone.0060219	5	1	1571.75	2
10.1371/journal.pone.0057731	6	1	1571.75	2
10.1371/journal.pone.0057070	7	1	1571.75	2
10.1371/journal.pone.0059008	12	1	1571.75	2
10.1364/BOE.5.002054	6	1	1572.06	2
10.1186/1471-213X-8-23	5	1	1572.1	2
10.1371/journal.pone.0088537	5	1	1573	2
10.1371/journal.pone.0083452	6	1	1573.57	2
10.1371/journal.pone.0101571	4	1	1574.3	2
10.1186/1472-6947-11-30	4	1	1575.47	2
10.1186/1471-2156-12-49	5	1	1575.47	2
10.1186/1471-2229-10-164	6	1	1575.47	2
10.1186/1471-230X-14-4	4	1	1575.6	2
10.1186/1471-2415-13-81	4	1	1575.6	2
10.1186/1472-6882-14-328	4	1	1575.6	2
10.1186/cc13132	4	1	1575.6	2
10.1186/cc13182	4	1	1575.6	2
10.1186/1471-2164-14-714	5	1	1575.6	2
10.1186/1471-2164-14-888	5	1	1575.6	2
10.1186/1471-2164-14-926	5	1	1575.6	2
10.1371/journal.pone.0102235	5	1	1575.6	2
10.1186/1471-244X-14-128	12	1	1575.6	2
10.1371/journal.pone.0072724	6	1	1575.72	2
10.1371/journal.pone.0077705	4	1	1575.99	2
10.1371/journal.pone.0071066	10	1	1577.77	2
10.1186/1746-6148-10-119	6	1	1577.94	2
10.1186/1472-6882-12-235	4	1	1580.8	2
10.1186/1477-7819-12-81	4	1	1580.8	2
10.1186/1471-2377-13-202	5	1	1580.8	2
10.1186/1471-2377-13-99	5	1	1580.8	2
10.1186/1743-422X-11-50	5	1	1580.8	2
10.1186/scrt422	5	1	1580.8	2
10.1186/1471-2458-14-232	13	1	1580.8	2
10.1186/1744-8603-9-44	13	1	1580.8	2
10.1371/journal.pone.0089468	4	1	1580.88	2
10.1186/1471-213X-11-52	5	1	1581.46	2
10.1186/1756-3305-5-90	5	1	1581.46	2
10.1186/1471-2148-11-306	6	1	1581.46	2
10.1186/1471-2148-11-309	6	1	1581.46	2
10.1186/1472-6807-11-33	6	1	1581.46	2
10.1186/1742-9994-8-16	6	1	1581.46	2
10.1186/1471-2164-9-306	5	1	1584.83	2
10.1186/1752-0509-2-78	6	1	1584.83	2
10.1186/1471-2105-9-342	9	1	1584.83	2
10.1186/1471-2342-13-41	4	1	1586	2
10.1186/1747-597X-8-1	13	1	1590.32	2
10.1371/journal.pone.0107834	5	1	1590.93	2
10.1186/1471-2199-8-105	5	1	1591.2	2
10.1186/1472-6750-8-55	6	1	1591.2	2
10.1186/1752-0509-1-51	6	1	1591.2	2
10.1186/1471-2105-9-32	9	1	1591.2	2
10.1186/1471-2105-9-9	9	1	1591.2	2
10.1093/gbe/evs069	5	1	1593.41	2
10.1093/gbe/evt104	5	1	1593.41	2
10.1186/1471-2407-12-38	4	1	1593.45	2
10.1186/1471-213X-11-55	5	1	1593.45	2
10.1186/1471-2164-12-229	5	1	1593.45	2
10.1186/1471-2164-12-624	5	1	1593.45	2
10.1186/1471-2202-12-100	5	1	1593.45	2
10.1186/1471-2202-12-93	5	1	1593.45	2
10.1186/1471-2148-11-268	6	1	1593.45	2
10.1186/1471-2148-11-327	6	1	1593.45	2
10.1186/1742-9994-9-6	6	1	1593.45	2
10.1186/1752-0509-4-159	6	1	1593.45	2
10.1186/1752-0509-5-150	6	1	1593.45	2
10.1186/1471-2105-12-124	9	1	1593.45	2
10.1186/1471-2105-12-210	9	1	1593.45	2
10.1186/1471-2105-12-441	9	1	1593.45	2
10.1371/journal.pone.0059739	6	1	1594.85	2
10.1186/1471-2407-13-67	4	1	1596.4	2
10.1186/ar4304	4	1	1596.4	2
10.1186/cc12782	4	1	1596.4	2
10.1186/1471-2164-14-713	5	1	1596.4	2
10.1186/1471-2458-13-561	13	1	1596.4	2
10.1186/1471-2121-12-42	5	1	1599.44	2
10.1186/1471-2164-12-484	5	1	1599.44	2
10.1186/1471-2199-12-42	5	1	1599.44	2
10.1186/1471-2202-12-110	5	1	1599.44	2
10.1186/1742-4690-10-130	5	1	1599.44	2
10.1186/1471-2148-11-239	6	1	1599.44	2
10.1186/1471-2229-12-97	6	1	1599.44	2
10.1186/1471-2350-14-25	5	1	1601.6	2
10.1371/journal.pone.0062846	5	1	1601.6	2
10.1371/journal.pone.0068501	5	1	1601.6	2
10.1186/1472-6750-13-11	6	1	1601.6	2
10.1371/journal.pone.0063954	10	1	1601.6	2
10.1371/journal.pone.0072559	12	1	1601.6	2
10.1371/journal.pone.0068821	13	1	1601.6	2
10.1371/journal.pone.0071452	13	1	1601.6	2
10.1186/1746-1596-8-196	4	1	1602.69	2
10.1186/1747-597X-8-14	13	1	1602.69	2
10.1371/journal.pone.0056360	6	1	1602.8	2
10.1186/1471-2164-9-182	5	1	1603.93	2
10.1186/1471-2164-9-30	5	1	1603.93	2
10.1186/1471-2164-9-68	5	1	1603.93	2
10.1186/1471-2199-9-18	5	1	1603.93	2
10.1186/1471-2148-8-30	6	1	1603.93	2
10.1186/1472-6750-8-27	6	1	1603.93	2
10.1186/1472-6750-8-45	6	1	1603.93	2
10.1186/1471-2105-8-454	9	1	1603.93	2
10.1186/1471-2105-9-165	9	1	1603.93	2
10.1186/1471-2105-9-90	9	1	1603.93	2
10.1371/journal.pone.0032808	5	1	1605.41	2
10.1186/bcr3046	4	1	1605.42	2
10.1186/1471-2164-12-483	5	1	1605.42	2
10.1186/1471-2164-12-575	5	1	1605.42	2
10.1186/1471-2164-12-599	5	1	1605.42	2
10.1186/1471-2202-12-14	5	1	1605.42	2
10.1186/1752-0509-5-135	6	1	1605.42	2
10.1186/1471-2105-12-418	9	1	1605.42	2
10.1186/1742-4682-9-22	9	1	1605.42	2
10.1186/1471-230X-13-58	4	1	1606.8	2
10.1186/1477-7525-10-128	4	1	1606.8	2
10.1186/cc12694	4	1	1606.8	2
10.1186/1471-2334-14-40	5	1	1606.8	2
10.1186/1472-6750-13-9	6	1	1606.8	2
10.1186/1471-2458-13-980	13	1	1606.8	2
10.1371/journal.pone.0065388	2	1	1607.36	2
10.1371/journal.pone.0068412	5	1	1607.49	2
10.1371/journal.pone.0104257	4	1	1609.4	2
10.1371/journal.pone.0060644	2	1	1609.84	2
10.1371/journal.pone.0108638	13	1	1609.91	2
10.1186/1471-2164-9-346	5	1	1610.3	2
10.1186/1471-2164-9-356	5	1	1610.3	2
10.1186/1471-2202-9-18	5	1	1610.3	2
10.1186/1755-8794-1-22	5	1	1610.3	2
10.1371/journal.pone.0067602	4	1	1610.7	2
10.2119/molmed.2013.00027	5	1	1611.31	2
10.1186/1471-2164-12-203	5	1	1611.41	2
10.1186/1471-2164-13-579	5	1	1611.41	2
10.1186/1471-2202-13-1	5	1	1611.41	2
10.1186/1471-2148-11-85	6	1	1611.41	2
10.1186/1471-2229-12-56	6	1	1611.41	2
10.1186/1471-2105-12-270	9	1	1611.41	2
10.1186/1477-7525-11-115	4	1	1612	2
10.1186/1471-2180-14-54	5	1	1612	2
10.1186/scrt484	5	1	1612	2
10.1186/1471-2458-14-351	13	1	1612	2
10.1371/journal.pone.0054085	5	1	1612.25	2
10.1371/journal.pone.0068996	5	1	1612.48	2
10.1371/journal.pone.0106188	5	1	1612.95	2
10.1371/journal.pone.0063501	6	1	1613.33	2
10.1371/journal.pone.0070695	5	1	1615.46	2
10.1371/journal.pone.0066400	5	1	1617.08	2
10.1186/1477-7525-11-65	4	1	1617.2	2
10.1186/1743-422X-10-72	5	1	1617.2	2
10.1186/1471-2164-12-7	5	1	1617.41	2
10.1186/1471-2350-12-10	5	1	1617.41	2
10.1186/1471-2229-10-285	6	1	1617.41	2
10.1186/1752-0509-4-165	6	1	1617.41	2
10.1186/1471-2105-12-141	9	1	1617.41	2
10.1038/srep03803	5	1	1618.16	2
10.1038/srep00942	8	1	1618.16	2
10.1038/srep01072	8	1	1618.16	2
10.1038/srep02682	10	1	1618.16	2
10.1038/srep03886	10	1	1618.16	2
10.1038/srep05304	12	1	1618.16	2
10.1371/journal.pone.0103872	4	1	1618.4	2
10.1371/journal.pone.0030460	12	1	1618.42	2
10.1038/srep06003	8	1	1618.5	2
10.1371/journal.pone.0104953	4	1	1621.1	2
10.1186/1471-2156-9-38	5	1	1623.02	2
10.1186/1471-2105-9-177	9	1	1623.02	2
10.1186/1471-2148-12-62	6	1	1623.4	2
10.1371/journal.pone.0071824	4	1	1623.9	2
[truncated: 5,630 more rows]
