# Supplementary material for: Article processing charges for open access publication—the situation for research intensive universities in the USA and Canada
Source: PeerJ. 2016 Jul 21;4:e2264. doi: 10.7717/peerj.2264 (PMC4963224; doi:10.7717/peerj.2264)
Supplement: Data S1 [file peerj-04-2264-s001.zip › Figshare data and documentation/Flipped Journals from Major Publishers.xlsx]

## Sheet: Flipped Journals Matched with S
Publisher	ISSN	Title	Articles 2013	Year Published	Year converted	APC	IF
Springer	18805981	Earth, planet and space	120	1949	2014	600	3
Springer	19366434	Evolution: Educations and Outreach	15	2008	2013	1635
Springer	22888586	Maxillofacial Plastic and Reconstructive Surgery	73	1970	2015	1780
De Gruyter	23915412	Open Life Sciences	118	2006	2015	1695	0.63
De Gruyter	23915420	Open Chemistry	217	2003	2015	1130
De Gruyter	23915455	Open Mathematics	175	2003	2015	1130	0.51
De Gruyter	23915471	Open Physics	192	2003	2015	1130	1
Elsevier	13596349	EJC Supplements	80	2003	2014	3000
De Gruyter	19112092	Open Medicine	217	2006	2015	1695	0.2
Tailor&Francis	17517192	Green Chemistry Letters and Reviews	31	2008	2012	600	1.2
Springer	07176317	Revista Chilena de historia natural	50	2001	2014	1645	0.83
Oxford University Press	13624962	Nucleic Acids Research	1330	1974	2005	2770	8.8
Wiley	15824934	Journal of Cellular and Molecular Medicine	166	2000	2012	2500	3.698
Springer	11292377	Journal of headache and pain	50	2000	2013	1750	3.2
Elsevier	17554365	Epidemics	22	2009	2014	1800	2.299
Wiley	08916640	Journal of Veterinary Internal Medicine	227	1987	2013	1650	2.224
Wiley	14749718	Aging Cell	128	2002	2013	2800	5.939
Wiley	17524563	Evolutionary Applications	100	2008	2012	2356	4.569
Springer	19398425	Rice	57	2008	2011	1795	2.4
Wiley	17574684	EMBO Molecular Medicine	153	2009	2012	3390
Wiley	17517907	Microbial Biotechnology	68	2008	2013	2876	3.023
Nature Publishing Group	20411723	Nature Communications	1558	2010	2014	5200	10.7
Elsevier	18789293	Developmental Cognitive Neuroscience	55	2011	2014	1500	3.7
Tailor&Francis	17513766	Journal of Biological Dynamics	18	2007	2012	995
Tailor&Francis	1947542X	Smart and Nano Materials	21	2010	2012	1500
Wiley	1755263X	Conservation Letters	170	2008	2013	1850	5.032
Springer	21904715	Environmental Sciences Europe	24	1987	2011	1085
Wiley	17597714	Thoracic Cancer	83	2010	2013	2000	1.125
Springer	18727859	Maritime Studies	11	2001	2012	1085
Elsevier	12019712	International Journal of Infectious Diseases	270	1997	2014	1750	2.299
Oxford University Press	14695111	International Journal of Neuropsychopharmacology	204	1998	2015	2200	5.2
Springer	14346052	Journal of high Energy Physics	1874	1998	2015	1356	6.2
Springer	14346052	European Physical Journal C	415	1998	2015	1695	5.4
Elsevier	05503213	Nuclear Physics B	333	1967	2014	2000	3.9
Wiley	13497006	Cancer Science	254	1998	2013	2250	3.533
Elsevier	03702693	Physics Letter B	877	1967	2014	1800	6
Oxford University Press	13474081	Progress of Theoretical and Experimental Physics	46	1946	2015	1520	2.7
Springer	16871812	Fixed point theory and applications	237	2004	2012	1085	2.4
Springer	1556276X	Nanoscale Research Letters	457	2006	2012	1350	2.4
Springer	1029242X	Journal of inequalities and applications	620	2001	2012	1085	0.7
Elsevier	18735061	Stem Cell Research	116	2007	2014	1800	3.9
